# Supplementary material for: Genome-wide investigation of the LARP gene family: focus on functional identification and transcriptome profiling of ZmLARP6c1 in maize pollen
Source: BMC Plant Biol. 2024 Apr 29;24:348. doi: 10.1186/s12870-024-05054-z (PMC11057080; doi:10.1186/s12870-024-05054-z)
Supplement: Supplementary file 1 — Additional file 1: Supplementary Table S1. Primers used in this study. Supplementary Table S2. Amino acid sequences of LARP proteins from eight plant species. Supplementary Table S3. Information on LARP proteins from eight plant species. Supplementary Table S4. Cis-acting elements in the promoter of LARP proteins in maize. Supplementary Table S5. Differentially expressed genes (FDR < 0.01) in Gene Ontology (GO) subcategories (q value < 0.05). Supplementary Table S6. Differentially expressed genes (FDR < 0.01) in the subset of genes involved in RNA binding and reproduction. Supplementary Table S7. Log-fold change and significance of differentially expressed genes in the subset of genes involved in pollen development. Supplementary Table S8. Log-fold change and significance of jasmonic acid, abscisic acid, and mRNA surveillance-related homologous genes detected in the pollen of the Zmlarp6c1::Ds and ZmLARP6c1-OE genotypes. Supplementary Table S9. FPKM of ZmLARP6s in RNA-seq. [file 12870_2024_5054_MOESM1_ESM.xlsx]

## Sheet: Supplementary Table S1
Supplementary Table S1. Primers used in this study.
Name	Forward Primer	Reverse Primer	Process
ZmLARP6c1-OE	CTTGGATGATGGCATATGCAGCAG	TTACATGCTTAACGTAATTCAACAGA	Vector construction
ZmLARP6c1-GFP	ATGGCACAGGCACAGCCACAGG	AACGAGGACCGCTGCCGCTGCT	Vector construction
ZmUbiquitin 1	GTTTAAGCTGCCGATGTGCC	ACACAACACAACCGGTCCAT	Real-time qPCR
ZmLARP6c1-1	GCAGCAGCAAGAGGAGCAGC	CTCTGCGGCGCCGTGATGTG	Real-time qPCR
ZmLARP6c1-2	TGAGTGACGACGGCAAGAAA	TCTTCACACTTCCCACGACG	Real-time qPCR
ZmLARP6c2	CGACTCCCCGACGGCGACAG	GCCGCCGTGCTGGTGCTGGT	Real-time qPCR
ZmLARP6b1	ATGCTGGTACCGGCCTATTG	AATCCCAGACAAAATGAACC	Real-time qPCR
ZmLARP6b2	ATTTAGGGCACGTTTAGTTT	TCAATTGTCATACTTTGCCT	Real-time qPCR
ZmLARP6b3	CCCCCCTTATGCAGTTTTGG	AATGATCAGTCCCCCGCAAA	Real-time qPCR
ZmLARP6a	GCAAGAAATGGAACACAAAA	AAGTCAGGAAACATGCAAAG	Real-time qPCR
Zm00001eb101010	CTACCACCCCGCAAATGCTC	TTCACCTGCTTGGCGCTGTA	Real-time qPCR
Zm00001eb011780	ACTGGAGCTGAGGGGTTGTT	TCAGTTCCGGTTGGAGATGA	Real-time qPCR
Zm00001eb397990	AGGATTCAGGTCATCTCCAA	AGGACAATCTGTCCTCCTGC	Real-time qPCR
Zm00001eb006000	CTGCAGCGGTTCCTGGCCAA	ATCACAGCGCGATGTTGAGG	Real-time qPCR
Zm00001eb048780	GCAGCGGAACGTGCAGAAAC	TCCATGAACCGCTGCAGCGA	Real-time qPCR
Zm00001eb082180	CGTTGCCGGAGATAGAAGCC	CCTGGAATGACATGACATTG	Real-time qPCR
Zm00001eb303250	CCCAGCAGAGGATGCTCAAG	AGCTCTGTCTGGGACGGCAC	Real-time qPCR
Zm00001eb238230	AGCCACAAGAAGCACGGAGA	TGGACGGTGAGGATGGACGA	Real-time qPCR
Zm00001eb204180	GCCTGTCCACCTTGTCTGGT	TTGACGTTGACCTCCCTGAC	Real-time qPCR
Zm00001eb012040	CCCTCTCTCAGCTGACCACA	ACCACCAGCACCTCCGGGTC	Real-time qPCR
Zm00001eb058470	ATTTTAACAGAGGCCACCAT	AATCTCACCGCTGCTGTCAA	Real-time qPCR
Zm00001eb289080	GAGTCCGCAGCGAGGTCTAG	TTTTGGCGTCGGTCCTCCTG	Real-time qPCR

## Sheet: Supplementary Table S2
Supplementary Table S2. Amino acid sequences of LARP proteins from eight plant species.
Gene name	Amino acid sequence
ZmLARP1a	MEEPNAGAAGAAAVEVADPAGDAGVGPSASPWRKTTPPPAASGEAAVMGAESWPALEEARQKAASEPPAKAAAGNAAGSDFVKGPQGSPLPSAPSQVASRMHKFDGHGNGNPNRNHQAHHRNGPRRRFPAANGAPPYPPPMHYPQHPGQPIFYPVVPSPMILQEYSYQPFPIPVPNHDRHVGKSGFENSVPPFVPVDQVGAHESNRPTPPHPRGGPHLWRPPVGTHGTRPHPSPEGHGHYGQAWQNPQMFGTRENTNLPQGLGPRAFVRPMVPLGYINGPPYPGPIPPMYYYMPTVPMDSMRSPSHYIQNQPAPNPVLSPEAAELRSNILTQVEYYFSDANLERDDFLKSLMDEHGWVPVSKLADFNRLKKMTADIHLILDALTSSSLLEVQDDKIRRR…
ZmLARP1b	MEPPAAAAADSSPDPTPQDQFPAPSPSPSASPAKRSAWKHPSPNGPAVMDANHWPALSDAAKGIKLPDSSSSSPAPVAAPSAVANSSSSQKHGAHHVRHKSARRGGGGEHSPRDHPDRTTATGWDHAGGGGGRGAQRNHNNGGGRRGNAAAASAAGPSHHGAGGSGGGGGFGARRRGAYEPPFYRGPPPPVGMGHYMRGAPPPPPPPPPMTVAPPFMGPPPPPVSPMRPFAGPMVFHDMSSPVSPIYFYGPPPPEALRGLAIAPPMVGPPAYPYFQAQPEPQPEPQPDAEPDVEEERVKLLKQIEFYFSKENLCSDVYLRQQMDDQGWVDISLIAGFKKVQGLKKDLQYIKETVQSSSILEMKDNKIRKHDDWVKWVIPRESNPDVPSSSASVPRPDVN…
ZmLARP1c	MEPPAASSSSDPHSPSPSPSPSASPAKRSAWKHPAPNDTAVMDANNWPALSDAAKGNKLPDSSAPSPAPVAAPSAVANSSSSQKHGAHHGRHKSARRIGGGGDHSPRDHPDRNVAAGWDHAAGGGGGRGAQRNHNNGGGRRGNGAPASATGPSHHGSGAGGGSGGGFGARRRGAYEPPFYRGPPPPMGMGHYMRGAPPPPPMTVAPPFMGPPPPPVSSMRPYAGPMMFHDMPSPMSPVSPIYFYGPPPPEALRGLPLAPPMVGPPAYPYFQAQPEPEPQPDPEPDAEEERVKLLKQIEFYFSKENLCSDVYLRQQMDGQGWVDLSLIAGFKKVQGLKKDLQYIKETVQSSSVLEMKDNKIRKHGDWEKWVIPRESNPDAPSRLASVSRPNVNNLTSHLG…
ZmLARP1d	MASSADPHAAVAAAMAGTTPSDSLLGAKKAGAAAAVWKLPEAATVPVAVVVENPIMDADSWPALPGLSSPPPPAAGPVAKASPKAASPASTGAVMSPPSLANPGAPDANPGSEAPVRNPVVQRALVMPAANGLEKIAPAPEPSPVYVPNARSNGADPHQNGRFGSHPHGRGGGYVGGNRRGNGGGGGRRGSEHHGFFDGQRRGGGRRDGHGPVHHQRGHQPTYIRTPTLAVVAGAPPPPPPFVSPATPQAPPYGTPMGFPDMAPQVYYYAAPTSEGIQGLPFMSHPASPQAVLIDPFRKGLLDQIEYYFSDANLCKDLYLRQRMDDQGWVPLPLIAGFPQVQKITNNIQFILETVMLSNVVEVQGDKLRRRGAWENWLLPKQNYSAGSSSGSLPPVTSN…
ZmLARP1e	MSPAAGGPAPAPAPAQSAAAVPQAIAVPPESGRSAPEASRRDPPAHPEGADPTNAAARKTTWSVLAQTPAAAAEATPEGGGIIGGDASWPALVESTRACPKSGSSDSLNALSDVSGPPPQEDTIAASSVLPHPVVGANPIPTAQNPTSIPPRTPAASSQQNGATTQTFPVRRSGNRGNGSNGGVRAANSSGGDGSSGSGGDGNWNDGSLGTDSGCNSSNGDGPINLDDNVPGTRCARGNDNDSSRNPSGNGHWNHNIRGGGGGGDGNNRNSSGSSNHWNNNPRNSSSSNGVGGRGGYRGRRDHERGANFSPRNFPRVPVMPYQQQQQPGIYQPGPFHRPPPPAAHFMVPQHFYVPSFPYLADVQPYPVYLPPVEQFQNMHLLRPPMQPAWVPPHQDQPN…
ZmLa1	MAAPAAAPLDEGKAKKVLRQVEFYFSDSNLPRDKFLRETVEQSDDGLVSLPLICSFSRMKSHLGLDADVKPETVPEETVLAVAEVLRPSPALRVSEDGKKIGRASELLKPDEIIEQVDSRTIAVSPLPCNVKQEDVQSFFTNYAKVNSVRLPRNIANKKHFCGTALVEFSEEEEAKRIMETALVFAGANLEIRPKKEFDAEQKSKKEAYEKTHLKKDNQYEGYQKGLIVAFKLEKATADTVVQQDNIDKENDSATKLDVSSSMEKPSGQGPEESILESDVIKQGMSSDDMTKEKDLNTGEATESEKCISDVPIESDKHGDSEPLSREGKIISGNVNVKNQISREDLKEAFKKFGAVRYVDFSIGDNSGYLRFEDSKAAEKARMSAVLADGGLIIKDHIV…
ZmLa2	MATAAAAAAPLDDAKAKNVIRQVEFYFSDSNLPRDGFLRRTVEESEDGLVSLALICSFSRMRSHLGLEGDAKPETVPEETVLAVADILRRSTALRVSEDGKKVGRSKELSKPDEVIEQVDSRTVAASPLPYNVKLEEVESFFAQCGKVNSVRLPRHVSDKRHFCGTALVEFSEEDEAKGVFEKNLIFAGADLEIRPKKEFDTEREAKKEAYEKSHPNKSSHGEGYPKGLILAFKLKKTADDGETGKSGGGKVDDTDLTKNNGASDATEKSSVENDEKITENKGNVSEEQADAVEELKGLSAGETLQSVPKVDKSPSNKDQDIISREDLKEEFTKFGTVRYVDFSIGEDSGFIRFEDPAAADKARAFAAIADEGGLTMKGHIVILEPVSGQAEKDYWSAI…
ZmLARP6a	MDGQAPPLLDAVVLEPLAVGDELHPRRPVEVEDAPAAAPPSGMDGQVPPLYNVTRDPLTVSDELQPTGEVVDDALLVAPDIVKGEVMEDDILPVATDIINDAASECPEAGSDGVVLTDELRNRIVKQVEYYFSDENLPTDEFLLNYVKKNNKGFGCEFYDYYSGVRDNVFGVPVLSFFSRDSNFTQAYAFIVCVSALDIGAFPIEIIASFRRMKKLVQDLSVIEAALRTSSKLVVSSNGKRVRRLHPLPHKELKDSKKSTVLVENLPPDFSMESIQEKFATVGKVVNITINDPESVKEFSTAKKPDFNLSFKVTALSDESNWRTGMKVRLLSKQSVMGPGKYKKPSKENQDAVSKMIDQNQHSKEDQLKTLEKISGADAVGITKDRDNLKPVFITETEH…
ZmLARP6b1	MAQDDIPESSASGSPTSSTPAARLNAAAPEFTPRSAAQHHGNNAHRRGPHHHHQPHHHPHYHPHQHYQPRHQHHQAQAEDEGSAAATAEDREGPAGAVQPQHRLPEPEARKLVKQVEFYFSDINLATTEHLMKFIAKDPDGFVPISVVASFRKIREIVYDRSLLVAALRTSSELVVSEDGKHVKRLQPFNAEEVQSRIVVAENLPEDQKHQTLMKIFSAVGNVKSIRTCYPQDISPAAANRTSRIEMIFANKLHSFVEYSTVEDAEKAVAEFGGGGNWREGIRVRSLLGCLKHGLGQGRKGGDEEYAADEDGPDTTDHPRDFGTDVTAQISEAHFDHQAEDGTHDKGGMRQQGRGRGRGGRGRGRGQHYGHNSRDGHHPIGTPPSEHPAVPKPPPGPRM…
ZmLARP6b2	MPQMEGSTDQIAAGWFAKEPASERPVGLPRTGSSSRLNAQAPEFVPRGPPPPAPAVVLPPPPQVIRMFAAPPPPPRGGFFSAPQPRPFEYYAPIGERSGFAAKEQQAPELEAEMLPPAAVKTEPVVDGLDDEVVHKITKQVEYYFSDINLATTEHLMRFITKDSEGFVPISVIAGFKKVKTSVRNNVMLAAALRTSSKLVVSDDGKRVKRQQPFTESDLQELQSRIVVAENLPGDPSYQNLKKIFSAVGSLISIRTCYPQTPNGTGPATNRSSKLDMLFANKLHAFVEYETPEDAAKAILELNDEKNWRNGLRVRLLNTCTVKGAGKGKNGMNETDGNSEEDVSTLNHSNEKQFEQSSQLLDVLPEHLFDENFNKEVPKRGKGRGRGGRGHGRGNHQYN…
ZmLARP6b3	MSQQEAVDPPSATDERLGGLPRSGSTSRLNAQAPEFVPRAAAVPPPPPQQKVVRLFAPPPHAAFFVAAPRPPPPPFEYYAAVATGGGGRFGPPAAAAEQEAEAEQPPRDGSFDDPVPKIRKQVEYYFSDINLATTEHLMRFISKDPEGYVPISVVAGFKKIKALVQSNSMLASALRTSSKLVVSDDGARVKREQPFTESDLEELQARIVVAENLPDDHCYQNLMRLFSVVGSVRTIRTCYPQTPNGTGPATNRSAKLDMLFANKLHAFVEYDTIEDAARAIVELNDERNWRSGLRVRLLSTCMTKGGKGKKGGHESDGYGDEENVSTSDQPYDKYLEETPQMSDVPGEHMTEDSAGDMGRGRVRGRGRGGRGRGRGYHQQNNNQHHQHYQNSSHHSNSS…
ZmLARP6c1	MAQAQPQAQATSEVVVKCATKAMTNDKDRAAIASASAAASQGSVGSGAATPFKFNVHAPEFVPMSPAAASPMASPMSAPAGGYYSPFMQMQPGLAPADWSFFHEHEPVFFMPDLAHAKFGAATATAAGAAGSNSAQAKGAATTTDVAQKIVKQVEYQFSDINLVANEFLLKIMNKDTEGYVPLSVIASWKKIKSLGATNQMLVKALRTSTKLNVSDDGKKVRRRQAFTEKHKEELQSRMIIAENLPEDSSRNSLEKIFGVVGSVKNIKICHPQEPNTARASKSDTLVSNKMHALVEYETSQQAEKAVEKLNDERNWRKGLRVRTVLRRSPKSVTRLKRADLDHFVASDDDSPHSSSDSPTADCSSPAEAAAAHAHVYHQQQQEEQQNGGNCKHKGSWAR…
ZmLARP6c2	MAQDGRARESSSKAASAGSGGCSMPFRLNVHAREFVPVASPLAAAAAGGGYYSPFVQLSGDGGLGTDWMNFFAEPDPTSPSSFLPDFGHCDILRATGGINGYPNPKGGASVADIADKIVKQVEYQFSDTNLVANDFLTKIMNKDPEGYVPLSVISSWKKIKAMGVTSQLLVMALRTSDKLVVSDDGRKVRRAQPFTERHKEELQCRMVIAENLPQDSTRNSLEKIFGVIGSVKNIRICHPQEPGSARSSPRSSDTNTPASNKLHALIEYETSHQADRAVDKLNDERNWRKGLRVRPVLRRSPKTVARMKRPDLDHHVAASDEERVSTSDSPTATAAAHPPDNTQQQQEEEEEDQHQHQHGGAKKPWGSRGRGRPPPHSSAHSAGAPGHSVDSLAASPRH…
AtLARP1a	MMAETEGSVADDRELITREGGIGTKSPWKTTTSPVETIDAPVMGAHSWPALADAAQQPRPKNPPAPAPAPPSKNIPTSIPIPTPAVTGQAKSKGGGKANPGHKNPSGRHSKPGPRSNQNGPPPPPYLVHAVPYHPPPFPPMVPLPHAAGPDFPYAPYPPYPVPVPPVTESGNEKQVQASPLPPVLPAPQGDPGKPWPHQRGFDPRNMPQGAGPRNFGRPPFMGPAPGFLVGPGPGFPGPVYYLPGPPPGAIRGPYPPRFAPYPVNQGPPILSPEKLDLRDRVLKQVEYYFSDENLENDHYLISLMDEEGWVPTKIIAGFKRVKAMTMDVDFIVYALGFSNSVEVQGDQIRKRDKWSDWIPASKKSTSAETIGDGDKDSPKSITSGDNFGNPSKGSSKPT…
AtLARP1b	MMATTASSAANSASRFSIDSSISRSRHGDSSPWLLPSDSHDHPTLSLSQDDPFSAPSVSPPTGNNSSDYDNADKKPPPVWNMPSSNSSSDVGPVMGAAESWPALSLSARSSSIKSPSLDASKPFPDGSSSSIPPPQATSNTSTNANAGSSVSATSSENSAVNNSQRKPFRRNNNTSSSSTSSNVSNAAPLNTRDQNHSQRGGGSFGSGNFRNSQRNRNSSSYPRGEGLHHGNRRNYEHGNQSGFSHRNYSGRDMHLQPQRGVGMIRPQMLMGPPSFPASSAQYMAAPQLGSYGGPIIYPDYAQHVFMPHPSPDPMGLVGPFPLQPMYFRNFDAILYNKILTQVEYYFSADNLSRDEHLRDQMNDEGWVPVRVIAAFRRLAELTNNIQTILEALRSSEVV…
AtLARP1c	MASATSNNPASSSMSPRRISGNHGSPTASVAQSPRRPSRQVSSPWTQIVRGESEPIAAAAAVAGPSSPQSRAPIEPIASVSVAAPTAAVLTVEAAAGDEKSEASGGQDNAGKKPVWKRPSNGASEVGPVMGASSWPALSETTKAPSNKSSSDSLKSLGDVPSSSSASSSVPVTQGIANASVPAPKQAGRANPNPTPNHSRQRSFKQRNGASGSANGTVSQPSAQGSFTELPSHNPSPRGQNQKNGFASQNHGGTENPSQRDSYRNQNGNHHQSHGGRRNQEHGNQNWTFQRSFNGREGNAQSQRGTPAFVRHPSPTVQPIPQFMAAQPFPSHIPFPTELAQSSYYPRMPYMTPIPHGPQFFYHYQDPPLHMKLHKQIQYYFSDENLITDIYLRGFMNNE…
AtLa1	MSIPCLTEETAKTVLRQVEFYFSDSNLPIDDFLKKTVTESEDGLVSLALICSFSKMRGYLKLGDSKGDDIPEDTIKAVADTLRTSSALKISDDGKKVGRSTELLKLEDLIEQLNARTVAASPFSYDVKREDVESFFSQYGKVNSVRMPRHVAESRIFSGVALVEFPTEEDAQNVMKQNLVFAGQELELKPKKEFDNEREKDEVKFANYQPQKGSANQKNGSDHKNNSAYEPDYPKGLIISFTLKRSAEEGTTEQKSSEEPTDKTMEESETKPADTPDADKENTGEVQAEGAEDEDDEKEEKGALATHKDNKDVVLREDLKAVFGKFGDVKFVDFKMGSETGYLRFDEPEASQKARAAAVLANEGGLAVKNFIAVLEPVIGEAEKEYWTLLRSKDRFDKG…
AtLa2	MRNLLGLGNINREDIPPRIVEEVANLLRTSDFLKVSNNGQRIGRGTKLSKPEEVLEQVHRRTLAASPFEYSIKMEDVSSFFSQYAKVNSVRLPPNIADKRRFCGTALVEFSSEQDTQDILRQSLVYAGADLVLIPKSDFDCQRENMIKQLGKSESHNEFRRGQIVKFALKWIASEEKVTNKEKPSALKNKIKEKEDKETGIADREKENGDNSCASLCKDNTDQLVVPPWNNSNSVSSEVLKDLFQRFGSVEHIEYSGGLDSGYVWFTDSETAMKARAAVEFVGGLVVKNNFSVALEAINGEMERELWKRLSSAELEGGKEGHKKEKGKDECFENVQPTKKARKEP
AtLARP6a	MSSLPLRSGEKMESPSISDAVPLHAPEDATADFSQPQSPLHEVDSFPVTESSDDVVVNVSEIPNLSPSDDDFDHERNSGEDRDQDHGENPVETDGVVVPIDELNQKIIRQVEYYFSDENLPTDKFLLNAMKRNKKGFVPISTIATFHKMKKLTRDHALIVSALKESSFLVVSADEKKVKRLSPLPEIRDPKIFTVLVENLPEDHSNENIREIFGKAGSIKSVSICDPNAVEESEKGGKKENFIRTRLHAFVEYETVEAAEKAAATLNNEQDWRNGLRVKLLEQAAGKFAQRRPARREVDKEKDTTGRVHDQTGGEKNKKTREHQNHRLHHSDNPADDDGGNHQKDKNGNKGRVVGQGRRQNHQGGNGIGHGTASSSSHPNYHPVEVSKRPPGPRMPDGT…
AtLARP6b	MADQQTLDSSTPPPTQSDDLSHSHSTSSTTSASSSSDPSLLRSLSLSRLNAGAPEFVPGRTTPPLPQPPRMIIPPPPPHGMLHMYHHQPPFNTPVLGPVPIQPHLVPVQNHHPHHRFHQHHHHNRHQNQQYVPVRNHGEYQQRGGVGGEQEPDLVSKKNDRRDHSKRESKNDQVTETGASVSIDSKTGLPEDSIQKIVNQVEYYFSDLNLATTDHLMRFICKDPEGYVPIHVVASFKKIKAVINNNSQLAAVLQNSAKLFVSEDGKKVRRISPITESAIEELQSRIIVAENLPEDHCYQNLMKIFSTVGSVKNIRTCQPQNNGSGAPPAARSAAKSDGTLFSNKVHAFVEYEIVELAERAVTELSEAGNWRSGLKVRLMLKHQTKEPKQGQGRGRKGHD…
AtLARP6c	MAQMQREEVESVTTEKKRLDGGGGSSGAQATAFKFNAQAPEFVPRSHTTAPAPQVSPVSGYFYPCFHYNGGCIGGCGGGVCGGGGTGVGTQSSDWIYVGGGDPTAQHQHVHDPAAAFYISNPAVQFPASQNSSSSSKNLLSDDLRLKIVKQVEYQFTDMSLLANESISKHISKDPEGYVPVSYIASTKKIKALTSNHHLVSLALRSSSKLVVSEDGKKVKRTSQFTDRDREELQGRTVVAENLPDDHSYQNLEKIFGVVGNVKAIRICHPPESNSSRPKGDFLMSNKIHALIEYDNTVIADKAVEKLNDERNWRKGLRVRLLLRCSPKSVLKNRRNFDGILIDDELPSYESGEDSPRLHLTESQLDNDGDDNNVGGLWGKGRGKGRGRSPRSYAVGGGG…
GmLARP1a1	MVIAENEIGEDQKEIGAPKSPWKTPTVDGKGGDVSVMMGTESWPRLSDAQRPPKNLETAAAAASVTSAGEIAPRPPSMQKVNGAGNVNPVHKLPLSRHQKPGAKRNSNGGPPFPVPIPYHQPVPPFFHPMVPPPHVAVPGYAFPLGPGPFPGAENPLVKPVSQAPGQAFAPPAHAVDGKNVQPLVRGDPNAYVGNFSNGRTNIQEQGDHLNHAWHHQRPFPSRVNIPMQQGLGPRPFIRPPFYGPPPGYMVGPSFPGPAPVWCVPMPPPGSIRGPHPRHFVPYPVNPTPQPPPPETVSLRTSIVKQIDYYFSDENLQNDHYLISLMDDQGWVPISTVADFKRVKKMSTDIPFILDALQSSNTVEVQGDKIRQRDSWSKWIGASSGNSGSSTAQVQQGQL…
GmLARP1a2	MLTADNEIDEDQKEIGAPKSPWKTPTTVDGKGGGDVSVMMGTESWPRLSDAQRPLKNLETAAASVSSAGEIASRPSSMQKVNGAGNVNPMHKLPSSRHQKPGAKRNSNGAPPFPIPIHYHQPVPPFFHPMVPPPHIAVPGYAFPPGPGPFPGVENPLAKPVSPAPGQAFAPPAHAVDGKNVQPPVQGDPNAYVGNFSNGRPNIQEQGDHLNHAWHHQRPFPSRANIPMQQGLGPRPFIRPPFYGPPPGYMVGPSFPGPAPVWCVPMPPPGSIRGPHPRHFVPYPVNPTPQPLPPETVPLRTSIVKQIDYYFSDENLQNDHYLISLMDDQGWVPISTVADFKRVKKMSTDIAFILDALQSSNTVEVEGDKIRKHNSWSKWIRISSGNSESSTDQIQQGEL…
GmLARP1b	MVTAAKSSNHHSPPSAPSPAQPSDANSPKFRRKNLPSPWVQLVHGGEPQPGSGIHQSPPSSSSSSSSLVADQAPEVDNSNTVGDVDSSDGAEGNADRSKKLVWNKPSNGVVVETGPVMGAAESWPTLLASTKGSAKLPPESSSNTVIDYGSLSTSPQGPMASQSPQKQATTNAKPNSAPNYNVPGRQRSMKRVGGSSSTVSDPSQGNFSNPPPPPPPPPFPVYQLPPVSYCNMVPGVPDPAPRDHYRNNNWDAGPMVGGFVPAMNGYRGSSRRGYFGPHPRGDGSYHNSYGSRRDHQDRGNYVNTRDAFVPQPRMPPRGLPRHTPPPTTAAAFVGPQPIGPFAKPIGFPEFYYYQPVTVEQFTGMSFFAHSPPPTPFFSAAESPLSNMIVYQIEYYFSD…
GmLARP1c	MVTTTVDSSSNHHSPTAADTSNNFPQKTMPSPWAQVVRGADAEPNDQSPPSSSSSSSLDSINSNGPAVQTSDIAVKPAWKKPEANGVAEVGPVMGAHSWPDLSESTKPTAKLTSDSSVKTAADEESTTTPQGPVTSDPPQKQATANAKPSPTPAMNYGMANRQRSMKQRGGANGNNVGSGPVQNNFSGTTPNLPPPPPPPPFPVLLMPPSTFAHGIPGAPVPTPRDPYRNNNWDARPQHGGFMPPMNEHRSPSHRGNAGHHPRGEGPYHNSYGNRRDQDRVGYANTRDAHVNQQRMPPRGLMRPPPPNPAPFMGPQPMRPLANPAGFPEYYYFPTLQFEPFGGMPFFTHAPPPAMFYPVAETPLTNTIANQIDYYFSDANLVKDEYLRSNMDEQGWVPI…
GmLARP1d	MVTAAKSSNHHSPPSAPSPAQPGDGNSPKFPRKNLPSPWAQVVRGGEPESAGGIHQSPPSSSSSSSSSLVADQAPSSEVIPVSSPVDNSNTVGDVDSSDGAEGNADCSKKPVWNKPSNGVVVVETGPVMGAAESWPTLLASTKGSAKLPAESSSKTVTDDGSLSTSQWPMTSQSPQKQATTIAKPSSAPNYNVPSRQRSMKRVGGSSTGSGPSQSNFSNPPPTPPPPPPFPVYQLPPVSYGNMVPGVPDHAPRDHYRNNNWDARPLVGGFVPAMNEYRGSSRRGYFGPHPRGDGSYHNSYGSRRDHQDRGNYVNARDAFLPQPRMPPRGLLRHPPPNTAAFVGPQPIGPFANPISFPEFYYYQPVTVEQFTGMPFFTHSPPPTPFFSAAESPLSNMIVY…
GmLARP1e	MAMTGNHSPRHSSDNLRSRRATRLPASSPWNQVVRGESEPVAAAPSSSTEDFPSAAVPVDDFSSSAAESSDNGGAALRPVWNKPSPNGAAAAASDVRPEMDANSWPLPSESTRAATKSESSKGLLDGSSVPQSQGLGSTSFSSSQREVSDNARTNNTNSLVPARQKSMKHHSSNASSNGGHAQHSVPQVSIAATGSRNSSPKDHTQRSGFASNDHPQQRNSFRNRNGGQHQRGDGSHHHNYGNRRDQEWNNNRSFGSRDTHVPPRVAPRFIRPPPPPPPNSAQFFHPSPMRPFGSPIGFHELAPPLVFVAAPPPPPDSLRGVPFVPPMPHHPLFFTGPDPQLHSKIVNQVDYYFSNENLVKDAFLRQNMDDQGWVPIKLIAGFNKVKWQWISECLHFWH…
GmLARP1f	MAMSGASPNHSPKPGFSSPWSQIVAAAAPPSSSPPPEDSDNGGGSNADTGKRAAWIKPSTAASSSVMGADSWPLPSESARAPAKSPSPSLSPSELVKASTDTSSVPPPLQGPGSLTPSPHRNVRDNANANNNNNTGQTHPKSFKRSNSNTYSNGGYHPPHMSGPQGPIAPAGSHNYNSALKEHQPRAGFLPNDHPPHRNSFRHRNGGGPHQRGDGHHHHNNYGGRRDQDPGNQDWNNHRNFNGRDNFMSPRFGPRFIRPPPPPNPAQLFPPPPPLRPYGGSIGFTELPPQMVYVPPPPLESMRGVPFVSPIPPNAMFFQPLDNQLHTKIVNQIDYYFSNENLVKDTYLRRNMDDQGWVPINLIAGFKKVKYLTENIQIVLDAVRTSSVVEVQGDKIRRR…
GmLa1	MATQSLDEETTKKVIRQVEFYFGDSNLLTDGFMRNSITESEDGMISLALICSFNRMRKHLNLGDVKPEEVAQDTVNAVAQTLRNSATLKVSEDGKKVGRKTELPKLEEVEQVEIRTLAVSPFEHDLKLEDVEKLFGQYAKVNSVRLPHHVGDKKFFCGTALVEFSSEEDVEKVMKEKLVYAGAELELKPKKDFDADREKELEDYKKSRPPVGSNQQNNTNVEEDYPKGLIIAFKLKSISDEIPSEQNGVDQQAKDNSVVSKTDENPHSEITSGENDQMVTENVGDDEENSETKEAKETESEENNGMKEGKVTEGEDKKRQAGGKFSAAAYKDNMDVVSREDLKSVFEKFGTVKYIDFKIGAESGYIRFEETEAAQKARAAAVISEKDGLVVKNYIAILD…
GmLa2	MSTASLDEETAKKVVRQVEFYFSDSNLPRDNFLRKTVTESEDGMVSLALICSFNRMRTNLNLGDVKLDGVTKDTVKAVAQALKNSALVRVSEDGTKVGRATELLKPEEVIEQVEIRTIAALPFEYDVKLEDVETFFAQYAKVNSVRLPRHVGDKKFFCGTALVEFSSDEETEKVLKQSLVYAGAELQLKLKKDFDAQREKELEEQEKFRPPLGSGHQNNTNTEANYPKGLLIAFKLKSISDQVPLDQNNIDQQANDSNVVKDNADNDKENNGVSEGKDTEGEEKSKETDGKNYAAAYKDNNDVVSREDLKGVFEKFGTVKYIDFKIGEESGYIQFEEPEAAQKARAAAVLSEKEGLVVKNYIATLDPVTGEAEREYWTLLRGNQGKIRGCTNNRGRGGK…
GmLa3	MATQSLDEETTKKVIRQVEFYFGDSNLLTDGFMRKSITESEDGMISLALICSFNRMRKHLNLGDVKPDEVAQETVNTVAQTLRNSASLKVSEDGKKVGRKTELPKLEDVEQVEIRTLAVSPFEYDLKLEDVEKFFGQYAKVNSVRLPHHVGDKKLFCGTALVEFSSEEEVEKVMKEKMVYAGAELELKPKKDFDAEREKELEDYKKSRPPVGSNHQNSSNVEEDYPKGLIIAFKLKSISEEIPSEQNGVDQQAKDNSVVSKTDENPRSEITSGENDQKVTENVGVDEEKNEMKEAKETVNEEDNEMKEAEETESEDNTDMKEAKGTESEDNNGMKEGKVTKDEEKKQQAGEKFSAAAYKDNMDVVSREDLKSVFEKFGTVKYIDFKIGAESGYIRFEET…
GmLARP6a	MEGGEEVLPSATATSAATGNPTASPPPLADLVGAPDLAAASDDVVTQPEIHALISDEEHDHEHEHDDDLEHEHDQHEHDHHHEDRDDHAAVAAVSLEDLKLKIIKQAEYYFSDENLPTDKYLLGFVKRNKEGFVPVSVIASFRKIKKLTRDHAFIVAALKESSLLVVSGDGRRVKRLNPLRFNESRDHKLYTVLVENLPEDHSKKNIQQIFHEAGNIKRITIHDPHSTSESAKQHNKQEMLISNKLHALVEYETMEAAEKAVAMLNNEQDWRNGMRVKLLKGMGKYGHKKQAWKGHHSEKNSSRPEQTGDEENHGSNDHHEDTHEEEDGDHLSKDKGGQRYRNQGRSRKHKYRAGNGMGHGSAPSTHAAEASKSPPGPRMPDGTRGFAVGRGRPPVPASN
GmLARP6b	MAQESLSETPDISPPSSTAQSQPDPSLSRNVSFSRLNAQAPEFVPTRASPRADFQQPRLVVPPPPPPPASGILHVYSPPPTSQFHVPIQGHVVPVQNHHHHLAHQHHVPAHYRSHHHPHQYYVSSDSAVQHSQVDPDHALSSKSKMSDEASQKILNQVEYYFSDLNLATTDHLMRFVNKDPEGFVPISVVASFKKIKALIASHSQLATVLRNSSKLVVSEDGKKIKRQYPLTESDIEEIQSRIVVAENLPEDHCHQNLMKVFSAVGSVKTIRTCPPQTSNSGASSASRLGKVDGMPLSNKLHAFVEYESVELAERAVAELNEEGNWRSGLRVRLMLRRMSKPAQGRGKKGLDVEVGCEEDSPYVPEPQASEKQLEDASFPDTQLHEYVGEEHGHDKESG…
GmLARP6c1	MAQAQHEERIHENQKEKETQETGNSSFKFNAQAPEFVPRSHTQMPVSGYYYPCFQIFGGSSESADWFFVGDQDPSCLIPTPNVAQPNSSKNILTPDLQQKIVKQVEYQFSDMSLLANESFHKQMNKDPEGYVPITVIASTKKVKSLVSNINMLTQAIRSSSKLVLSVDGKKVKRKHPYTEKEKEDLLARTVVAENLPDDHSHQNLQKIFGIVGSVKTIRICHPQEPNSSRPKSDFIVSNKVQKHHTMFLLSMLHXINNSNDTXLQEFLTPCYFLLSIKLHALVEYETSDIAEKAAEKLNDERNWRKGMRVRLFLRCSPKSVLKSRKSEFDGYLDDDEIINFESVEDSSPSHSNNAELFETNVDENWVGCKKGWAGRGRGKGRGRTQGRGLLAPPSQSSS…
GmLARP6c2	MAQAQPEERIHENPEKETQETGNSSFKFNAQAPEFVPRSQIQMPVSGYFYPYFQILGGSGESDWFFVGDQDPSCLIPTANAALPNSSKNILTPDLQQKIVKQVEYQFSDMSLLANESFHKQINKDPEGYVPITVIASTKKVKSLVSNINMLTQAIRSSSKLVLSVDGKKVKRKHPYTEREKEDLQSRTVVAENLPDDHSHQNLQKIFGMVGSVKTIRICHPQEPNSSRPKSDFFVSNKLHALVEYETSDIAEKAAEKLNDERNWRKGMRVRMFVRCSPKSVLKSRKSEFDGYLDDDEMLNSESVEDSSPYHSNNAELFDTNVDENSKKGWASRGRGKGRGRTQGRGLLAPPSQSSSTILCDAHTKPNTKGPKMPDGTRGFTMGRGKPISPSSQVTSPKE
HvLARP1a	MEEPNAGGGAVAAPEVIADPGVGGASGGVGSPASPWRKTTPPPVAGEAAVMGAESWPALEEARQKVVVEPTGKPVPGNAAGGDLAKGPEVQQAPPSPSQVSNRMHKFDGHANPNKNHQAHYKNGPKRRPPGANDAPPYPATMPYHQHPGQPIFYPVLPNPMMLHEYPYQPFAVPVPNHDPHVGKSGFESTTPPFAPVDQVGGNEGNRPMPPQTRGDHHAWRPAVGTHGARPHSSVEGRGHFNHTWQSHQTFGTRENTSMPHGVGPRTFVRPMAHLPPTLGYINGPSYPGPMPPMYYYMPAPPMEAMRGPPRFVQNQPAPQPVLSPEATELRAKILAQVEYYFSDTNLERDGFLKSLMDEQGWVPISKVADFNRLKRITTDVHLIVDVLASSNLLEVQDD…
HvLARP1b	MASVAADPQAALAGAGTPPHSGSPVAAKRAAATAWKRPENGPVLVAPGSPIMDADSWPALPGLASPQPPTPPKASPKATPPPSTVVAMILPVSLDNSGAPDAIPDKDALAAVISPVSLDTAGAPDATPDKDALISSLPVRRVLMMPAGDDSPDMHAPVPELSPGYSPNARTNGTGVHHQNGRVGSHSHGRGGSYGGGSRRGNGGGGSRHGHEHHAGFDGQRRGGGRRDGHGPGHQHRVHQPSYIRAPPSLAVLAAGPPAPPFAGPATPQTPPYGTAAPQTPPYGAPMGFPAEMAPHVYYFAVPTSDGLQTLPFAPPTPTPPAMLISPLEQLQRELLVQIDYYFSDENLCKDIFLRGHMDDHGWVPLSLIAGFNKVQRLLYRIGQVKNLTNGLQFILDTV…
HvLARP1c	MDADHWPALADAAKTKTLLPATSDSPKPPPDPSPAAASSAMANPSNSPRHASGTHHGRHKTARRGGAGGGDHSPREHHERPAAGFDHGGSGGRGGQRSHHNNNNNGGRRGGGNGGPGGPGGGGLPHHGGFGGRRRGGYDGAYYRAPGGMGMGPYMRGAPPPPQLAVAPNPYMGAPPPPGSHMRAFPGPMMGYHDMTSPVSPVTPVYYVGPPPPPEALRGMAFAPHMVGPPAYPCFQPLAELEPEPEPEAEPDSEAKGQKLQNQFEFYFSKDNLCGDVYLRQHMDEEGFVSIPFMSTFNKVREITADIPNANLQYIIETIQSSSILEVKGDKVRRKDDWDKWLIPRESNPNIVLSSAAAVPSPNVNDLTAHLGGVGLHEPAGPSSTVDQNHHEVVQNGSA…
HvLa1	MAPTDAAAAAAAPTPAVSLDDTKAKNVLRQVEFYFSDSNLPRDGFLRKTVEENEDGLVSLALICSFAKMRSHLGLDATVKEDGVPETTVLAVAKVLRCSAALRVSEDGKRVGRATELLKPDELIVQIDSRSVAVSPLPYNVKLEDVQSFFAQYGKVNSVRLPKHVSDKRHFCGTALVEFSEEDEANNIMNNKLSFAGADLEIKTKKEFDAEMEAKKEAYEKSHPNTHPNKNGHDEGYPKGLILAFKLKKILADGDTEQNGGDKVDNTVSAKKEGASDSAEESGKASEEKAPENTDAKEEKSDDAEELKGPDAQSVKKDDKSPSENDKEPVSREDFKEYFAKFGTVRYVDFSKGDDSGYLRFEESTAAEKARAFAALADEGGLIMKGHLVTLEPVSGQAE…
HvLa2	MAPTDAAAAAAAPTPAVSLDDTKAKNVLRQPQVEFYFSDSNLPRDGFLRKTVEENEDGLVSLALICSFAKMRSHLGLDATVKEDGVPETTVLAVAKVLRCSSALRVSEDGKRVGRATELLKPDELIVQIDSRSIAVSPLPYNVKLEDVQSFFAQYGKVNSVRLPKHVSDKRHFCGTALVEFSEEDEANNIMNNKLSFAGADLEIKTKKEFDAEMEAKKEAYEKSHPNTHPNKNGHDEGYPKGLILAFKLKKILADGDTEQNGGDKVDNTVSAKKEGASDSAEESGKASEEKAPENTDAKEEKSDDAEELKGPDAQSVKKDDKSPSENDKEPVSREDFKEYFAKFGTVRYVDFSKGDDSGYLRFEESTAVEKARAFAALADEGGLIMKGRLVTLEPVSGQ…
HvLARP6a	MDGQAPHPVAVAVAPKSPPQPPPRLDMEAEDDPVVVPDAADAVSSEASKVGAHGVAPLLSTSSLLKMEDDPVVVPDTVEPASSEASEVGAGGGVLLQPPSLSLEAEEDPLIVLGTSEAASLEATNVGTGVVVPSPPLEAGDNPLILPGTDASSEASDVLTAGVVLTDELRDKIVKQVEYYFSDENLPTDEFMLKFVMKNKEGLGNVPLGVIASFRKMKKLVQDHSAIEAALRTSSKLVVSSNGKRVRRLHPLPCNELKDVKKRTVVVENLPLDFSLESLQEKFGSVGKIMKITIHDPHAVGESAASKKPDFMLSNKVHAIVEYEAVEAAEKAVATLNDERNWRTGMRVILLAKRSVVGSGKHIQSSKENHGTVSRKNNEGQFSKEVQQSASEKNGGADS…
HvLARP6b	MPQQEVPDQIAAGWFAVEAPERTGSLQRSGSNSRLNAQAPEFVPRVAAVAPPPAVIRVFAVPSPPPRAAFFAAPPPPPPFEFFAPVRVGGAFVAEEPEPEMERATPAIAKPAVDGLTDDVVQKITKQVEYYFSDINLATTEHLVRFISKDPQGYVPISVIAGFKKIKAFVHNNPMLAAALRTSSKLVVSGDGKRVKRRHPFTESDMQEFQSRIVVAENLPGDPSYQNLMKIFSAVGSVRTIRTCYPQTPNGPGPATNRSAKLDMLFANKLHAFVEYETHEDAEKAILELNDERNWRNGLRLQLLNTCMTKCPVKGKTGGHEGDGNGEEDDVSISNQSNERQLEGSFRLSDVLPEHLFDENNSDKQGPKRGKGRGRCGKGRGRGYHQLNNNHHHIHNGSN…
HvLARP6c	MAQDEVPESSSPSSAAAGRLNAAAPEFTPRSAAQQQARPHRRGPHHQHHHHHQPHHQHQQQYRHQHHHQGDGEGDAAAVVDNAQLVLPEELARRVVKQVEFYFSDVNLATTDHLMKYITKDPDGFVPMTVVASFRKIRELIDRSLLPGALRTSTELVVSDDGKMVRRRVPFSDVDAEEVQSRIIVAERLPEDHRFQNLMRIFSTVGSVKSIRTCYPQGIDISAGKSSRIEMIFANKLHAFVEYETVEDAEKAVAEFIGGRSLRDGPKAHSLLDCLKHGVGQGRKGGDEEAADEDDPEEYEAEDAAQGEDGFHDKAGMRQGRGRGRGGRGRGRGPYHGQSGHPIGTPPSNHSVEHPVVSKPPPGPRMPDGTKGFAMGRGKPQVSPAVLSDV
NtLARP1a	MALQKKDQDIVSAMKLVDFTKRQLQTMRESKWNSLIEDVSSFCDKNGIVIPKMGEKGFCAAIDLQLSELNSRFSEVNTSPLLGMVSLSPDDSFANYDKNKIMKLATYYPNEFTASKLEDLSYELDNYIDYVREMDNAFSNLIRLGDLSKTLANYLIYVVRIQNTRTSQVSGTVGKESKPISTELASAINDGLYFYEQELKATRSSCRSNNSIYGSRDEITRSSGTAAALSKSKNADHSSGGKNSEGTGNSNSRRKQNKGFTKPHPIHKQRLFSGNYRNHGISRNSVGTISESPPSDSVGFFFGSTPPDSHVSRPSKLSASPHSNFASSSPPVGSMPKPFPPFQHPSHKLLQENGFTQQLYKKYHKRCLSNRKKLGIGCSEEMNTLYRFWSYFLRNMFIH…
NtLARP1b	MSMAENETSVDDQKEVSEPPKSPWKTPAATDTPSSPAADTDSASWPALSDAQQMLKTTDSNSAAKSPLLPPLAETDSRNAASEKVRGEQPKFHGYSSAKSSNKSSSASQQKAGPRHNQNGGQSFPVPLAYHQPGFPPFYQNMVPMPHIPLPGYAYQHPRVPFPGAEGHVARSDGDAAAQAFVPPINGGFRPPSRGDPNDFDAKFYRGRPNTQEHGGQFSPALSSQRPVCSKDDIQLQQSMGLRPFLRPQFFAPAPGYVDGANFSGPPGAIYFLPPPSPGSVRVPYPPFFVPHPVSSGASTPPSPTLALRESIIKQIEYYFSDQNLQNDHYLLSLMDDQGWVPISIIADFKRVKKMSTDIAFIIDALQASSTVEVKDDKLRRRDEWSKWVSASADQKSSP…
NtLARP1c	MAAPAPTSAHHSHRNTTSETGSSTDAGGLNSPQSRRSSAAARGVSSAWTQIVRSSDSESTVVSISSSPPLPPPLSPPAYSEQIVHSSDCSLSDDGATAGSAATEAQLESSDNGNSDGSNSNVAKKPAWNKPLNGAAEVSPVMGAVCWPALSDSTKASPKSSSSESLKALSDVSVSVTQGTGMTSSSHGQANTNNANPNSTLNHVAPTRQRSMKRGGGYSNHNASANGGFSQQQGQSSEVEIVLNKSGKSGNSGADSSSKDNSHRDGGQWGGFGSQSHGGNEHQHQRNSNRRGNVGPHPRGDGTHHQGYGGRRDQERGNQDWKPHRGWGNRDAHMQPQRVPARPFMGGPPHTSPPFIPPTMPVQPYRAPMVYSEVPPVYFFPGPLPDTFRMPMLSPVPPV…
NtLARP1d	MAAPAPTPAHHSHRNTISDTGSSIDAGGLNSPQSRRSSAAARGVSSAWTQIVRSSDSESTVVAISSSPPLPPPLSPPAYSEQTVHSSDCSPSDDVATAGSAATEAQLESSDNGNSDDSNSNVSKKPAWNKPSNGAAEVSPVMGAVCWPALSDSTKASPKSSSSESLKALSDGSVSVTQGTGMASSSHGQANTNNANPNSTLNHVAPTRQRSMKRGGGYSNHNASANGGFSQQQGQSSEAEIVFNKSGKSGNSGADSSSKDNSHRDGGQWGGFGSQSHGGHEHQHQRNSNRRGNVGPHPRGDGTYHLGYGGRRDQERGNQDWKPHRGWGNRDAHMQPQRVPARPFMGGPPHTSPPFIPPTMPVHPYRAPMVYSEVPPVYFFPGPLPDTFRMPMLSPVPPV…
NtLARP1e	MATAAPTPAQAHHSHRNTNPDTGTGGLNSPQYRRSSAAARGVSSTWTQIVRSGESESTVAAAASSSPPPPSLSPPASSEKIVHSDYSLSEDVATAGSAATEGQLESSDNSNNNVSKKQAWSKPSNGVAEVSPVMGAVSWPALSESTKASPKSPSSDSLKALSDGSVSVSQGTEMTSSSHRQANTNNANPNLISNHVGPTRQRSMKRGGGYSNHNASANGGFPQQQAQGSEVEIVTNNSGKSGNFGAESSSKDTSHRDGGQSGGFGSQSHGGNEHQHQRTSNRRGNVGPHSHGDGTYNHGYGGRRDQERGNQDWKPHRGWGNRDAPMQPHRVPARPFMGGPPHTSPPFIPPHMPVQPYRAPMVYPEVAPVYYFPGPLPDSFRMPMLSPVPPFFFHVPDPQ…
NtLa1	MAKTLNEETIKKVIRQVEFYFSDSNLPKDGFLKKTVDESEDGLVSLALICSFSRMRSHLGLGPSKQEEISDDTIQAVAEALKASSFLKISEDGKCVGRVTELSKPEEVIEQIDVRTIAASPLEYSVKLEDVESFFGQHGKVNSVRLPRHVADKRMFCGTALVEFASEEDAANVVKQNLIYEGVELELKPKKDFDVERANEEKEVEHNRPHLGPNSKNNSKPELDYPKGLIIAFKLKRKSSTEQNGNHQAAAESASAPETEGNKDTTKDNVKVTEEVSEVRDEDNNKDDEKDAENGSGETDVQNPEAVEKSMDSPTEEDDQAPAEEKLSIPACKDNKDIVMREDLRSIFQKFGTVKFVDFTIGSESGYIRFENEGAAQKARAAGVLAEEGGLTVKNFIAA…
NtLa2	MAKTLNEETIKKVIRQVEFYFSDSNLPKDGFLKKTVDESEDGLVSLALICSFSRMRYHLGLGASKQEEISDDTIQAVAEALKASSFLKISEDGKRVGRVTELSKPEEVIEQIDVRTIAASPLEYSVKLEDVESFFGQHGKVNSVRLPRHVADKRMFCGTALVEFASEEDAANVVKQNLVYEGVELELKPKKDFDVERANEEKEVEHNRPHLGPNSKNNAKPEPDYPKGLIIAFKLKRKSSTEQNGNHQAAAESASAPETEGNKETTKDNVKVTEEKVPEDKDEDNNEKGDEKDVENGSGETDVQNPEAIEKSVESPTEEDDQAPAEEKLSIAACKDNKDVVMREDLKSVFQKFGTVKFVDFTIGSESGYIRFENEGAAQKARAAGVLAEEGGLTVKNFI…
NtLARP6a	MAQLQRPEKVDECTQETTQFETKDVSKTSNKNTNKEDTASFKFNVQAPEFVPRSHTTTTPMSSYFYPYFQYLSGGTATSDWLYVGDQDTISYVPNQSFSAMGQSQKDVLPEEVKNKIIKQVEYQLSDMSLLANENLLKQMNKDPEGFVPISSVSTTKKIKSLITNQQTLAHALLSSTKLIVSNDGKKVKRRTPFNDKDKEDLQLRTVVAENLPDDHSHHNIEKIFKVAGSVKTIRVCHPQDPNSSRARGDIGISNKLHALIEFENPEAAERAVEKLNDERNWRKGLRVRLLLRRSPKSVLKSRKSDFDGCFDDEDSELTEDSDGNNVEESMATNKKAWNKGRGKLRSRTQIYGGRGLLAALPQCNSSPSLSEGPVRQVTKGPRMPDGTRGFTMGRGKPF…
NtLARP6b	MAQMQPEKVASSVQESTPEKFVAKVYYNKKLAKNNNNKQQQINAAAYNTNGGSFKFNVQAPEFVPKSHATIPISGYIYPYFQYVNTTITTTTNDWISGGDLTISFVQEPSFVSTLSQKDILPEELRLKVIKQVEYQLSDMSLLANESLLKQMNKDPKGFVPISSVSATKKIKSLITNNQLTLSHALLSSTKLIVSDDGKKVKRKIPFTDKDKEELMLRTVVAENLPDDHSHHNIEKIFNVAGSVKTIRVCHPQDPNTRTRGDLGISSKLHALIEFEHPEAAEKAVEKLNDERNWRKGLQVKLLLRRSPKSVLKSRKSAFDGCFDDEDWLASELTDDSNHTNQSEIADSNVEETLATKKTWGKGRVRARQRNQMFNGRGLLASSPQSSNSGPFEAPIKQA…
NtLARP6c	MAQMQPEKVASSVQQSTPEKIVAKVDYNKKLAKNNNKQQINAASYNINGGSFKFNVQAPEFVPKSHATIPISRYIYPYFQYVNTTTTTNDWIYGGDQETISFVQEPSFVSTLSQKDILPEELRLKVIKQVEYQHSDMSLLANESLLKQMNKDPKGFVPISSVSATKKIKSLITNNQLTLSHALLSSSKLIVSDDGKKVKRKIPFTDKDKEELMLRTVVAENLPDDHSHHNIEKIFNVAGSVKTIRVCHPQDPNTRTRGDLGISSKLHALIEFEHPEAAEKAAEKLNDERNWRKGLRVKLLLRRSPKSVLKSRKSAFDGCFDDEDWLASELTDDSNHTNHSEIVDNNVEETLATKKTWGKGRVRARQRNQMFNGRGLLVSSPQSSSSSPFEAPLKQATKG…
OsLARP1a	MEEPNVGGGAAAVVAPEGADPAGGGGGGPGAPASPWRKTTPPPVAGEAVVMGAKSWPALEEARQKVAAAEAAARPGAGNAGGGGEPAKGAQAQQPSPPPPQSQAPNRTHKFDGHGNPNKNNQAYHRNGPKRRSPAANGTPSYPAAMPYHQHPGQPFYYPVIPSPVILHEYPYPPFAVPVPSHDPHAGKSGYENSMPAYVPVDQAGGNEGNRPVPPQPRGDLHAWRPPVGARPQPGLEGRGHFNHNWQNPQMFGTRENTSVPQGAGPRAFMRPMAHLPHTLGYINGPPYPGPMPPMYYYMPAVPMEPMRGPPRFVQNQPPPHPVLSPELRAKILTQVEYYFSDSNLDHDNFLKSLMDEHGWVPISKVADFNRLKKMTTDIQLIVEALANSSLLEVQDGNM…
OsLARP1b	MSPAAGGAAPTQLPPPPVAASPSPPPLAAAAAAAAIAGPEGDRAPPPQGNRRDPAGSAEGADPGNAAARKTAWNVPAPPLAAAAAAGAGVGVPGGGIMGGGPGSWPALAESAAARGSWPKSASSDSLKSLSDGSAPSASEDLIVPSVQPHPVANPISGGSNPTSSPPPPNATVVVTSEQNGNTDQSNPVRHSSGGHCAGSNSSRDGNTSDGGDGSWNDGGLGSGSGSNSSYGHGNSTNGAGGANMNNIIHSSGTSSSANDSSRRISGNNNWNNNGRSAGSNHNAAGSGDGSNRNLWNNNGRNGGGSSNGFVGRGGHRNRRDHERGGSFSPRNYPRHTPMPPQQQQPGIYQPGPFPRPPPPPPPGHFMVPQPFVPYVPHFAYPADVQGYPFYLPPMEQFQ…
OsLARP1c	MASNADQHAAANGGGGTTPAATGSPPAGKKAAAAAAWKRPGNGAAVPVVVAPGSPIMDADSWPALPGLASPPPTTLTPTPMPPKASPKVAPLPPPAEAVIPPISLGNSGAPDANPDHEAPVRNPPARRALVMPVGDGLDKRAPGSEPSPVYTPNARSNGGGDHHQNGRYGSHPHSRGSGYGGGGNRRGNGGGGGGGRRGQEHHGGFDGQRRGGGRRDGHGPGHQQRGHHPSYIRAPLAVVTAAPPPPPPFVNPATPQTPPYGAPIGFPEIAPHVYYFTSPLEGVQALPFVPHPASPPAMLIPQFDPLRAELLKQIEYYFSDDNLCKDIFLRRHMDDQGWVPLPLIAGFNQVKKLTNNVQFILETVLQSTVVEVQGDKLRKRERWEIWLLPKQGYSAGNS…
OsLa1	MAAAATAAVPLDEAKAKEVLRQVEFYFSDSNLPRDNFLRKTVEESEDGLVSLALICSFSRMKKHLGLDLDVKQETMPEETVLAVAEVLRRSSALRVTEDGKKVGRSIELSKLDEIMEQVDSRTIAASPFPYNVKLEDVQSFFAQYGKVNSVRLPRHIADKRHFCGTALVEFSEEEEANAVLKNTLVFAEADLEIKPKKEFDTEREAKKEAYEKSQPTKNGHDEGYPKGLIVAFKLKIIQIDGGMAENGGDKEGETDDANKSRTGHDEKIPENSDIKEDLSDDVEKSKEAAAQSVKKGESPSENADDPISREDFKEEFGKFGTVRYVDFSIGEDSGYIRFEDSKAAEKARALAAISDEGGLIMKGHLVTLEPVSGQAEKDYWSAIKGGQGKYRDNRSNRG…
OsLa2	MAAATAAPSIDEAKAKSVLRQVEFYFSDSNLPRDKFLRETVEQREDGLVSLALICSFARMKSHLGLDAAVKPETVPEETVLAVAEVLRRSQMLRISEDGKMVGRASELLKADEIIKQVDSRTVAASPLPYNVKLEDVQSFFAQYAKVNSVRLPRHIANKKHFCGTALVEFSEEDEAKIVLENNLFFAGANLEIKLKKEFDAETESKKEAYEKAHPKKDEQNEGYPKGLIVAFKLKRITVDGGVQQNSADNDTATEEETPKSMKKTSTGESEERTTVNSDMEEQKSSDDMTEAKEVNAGEATESGDKCTVDALLESEKKGDNETSIKDDRGLSGKANSPISREDLKEAFKKFGTVRYVDFSIGDESGYLRFEDSKAAEKARMSAVLADEGGLIVKDHIVT…
OsLARP6a	MATAQQESISSGGDGNNNNNKQVAVVVVEEASTPSSAFKFNVHAPEFVPAMSPTASPMSAPAGSSSFYSPFGLHVQPDHWSFFHDHEPVFFMPDFKFAAAAAASAQPKPTSAADMPHKIVKQVEYQFSDINLVANEFLLKIMNKDSEGYVPLSVIASWKKIKSLGATNQMLVKALRTSTKLIVSDDGKKVRRRQPFTEKHKEELQSRMIIAENLPEDSSRNSLEKIFGVVGSVKNIKMCHPQEPSTARASKSDTLVSNKMHALVEYESSQQAEKAVEKLNDERNWRKGLRVRTVLRRSPKSVMRLKRTEFDLNSDDEQSPMSSDLSPTATATAAELSAEAAGHDQGGEQQMMNSSKKGGGWARGGRGKLQVAAPHSPQSAPAGSVGHFEPASPRHKLPA…
OsLARP6b	MPQESRGSSGKAPVTVTVTAAGASSSGECSTPPFRLNVHAPEFVPRSPAASPMAAAAAGYYSPFLQLPGSSIGLGADWSIFADPDPTFFLPDFGHAKIGGGNGQPKGASPADIAQKIIKQVEYQFSDTNLVANDFLMKIMNKDPECYVPMSVISSWKKIKAMGVTNQLLVNALRTSSKLVVSDDGKKVRRAQPFTERHKEELQSRMVIAENLPEDSTRNSLEKIFGIIGSVKNIRICHPQEPSSARSSKSDALISNKLHALIEYETSQQADRAVDKLNDERNWRKGLRVRPVLRRSPKSAMRLKRPDFDHLMISDDDHSPQSQASSDSPMADHLPDHHQEDQHGKKSWGRGRGSRPHAAAGGAPQAAAAAAGHLDSLMMMSPRHAPQGPRMPDGTRGFT…
OsLARP6c	MAQDDAPDSTTSSSSASSASAPAPSAARLNAAAPEFTPRSAAHHHHHHANPRRQHRGGGGGAYHHHQQHYQPHHHHQHHQHWQHYGEDEGDAAAAGAVGEGGIPEDVARRVVKQVEFYFSDVNLATTEHLMKFMIRDPEGFVPMSVVASFRKIRELVSERSALAAVLRTSAELVVSDDGKRVRRRVLFTEADAEEVQSRIVVAENLREEHRYPNLMKIFSAFGSVKSIRTCYPQGGIDGAGTSTGKASKIEMLFANKVHAFVEYETVEDAEKAVSEFSSGRSWRDGIRVRSLLGCLKQAMGQGRRGGDEVDAADEDDPETTDHPQDYETEDASQISEAHLDHQADDGYHDKGGMRHGRGRGRGGRGRGRGQYYGHSRDANHPIGTPPSNHSALADHPSK…
SbLARP1a	MEEPNAGAAGAAAVEVLDPAGGAGVGASASPWRKNTPPPAESGEAAVMGAKSWPALEEARQKVASEPPVKAAAGNAAGSDSVKGLQAPPSPSAPSQVANRTHKFDGHGNGNPNRNNQAHHRNGPRRRFPAANGAPPYPPPMHYPQHPGQPIFYPVVPSPMILQEYSYQPLPIPVPNHDRHVGKSGYENSVPPFVPVDQVGAHEGNRPMPPHPRGDPHLWRPPVGTHGTRPHPGPEGHGHYGQAWQSPQVFGTRENTSLPQGLGPRAFVRPMVPLGYINGPPYPGPIPPMYYYMPAVPMDSMRGPPRYIQNQPAPNPVLSPEAAELRSNILTQVEYYFSDTNLEHDDFLKSLMDEHGWVPVSKLADFKRLKKMTEDIHLILDALASSSLLEVQDEKIRRR…
SbLARP1b	MEPPAAADSSSPDPTPQDQAPSPSPSPSASPAKRSAWKHPSPNGPAVMDANHWPALSDAAKGIKLPDSSAPSPAPVAAPSAVANSSSSQKHSAHHGRHKSARRGGGGGEHSPRDHHDRSAASGWDHAGAAGGGRGAQRNHNNGGGRRGNGAAASATGPSHHGSGASGGGGGFGARRRGAYEPPFYRGPPPPMGMGHYMRGAPPPPPPPPMTVAPPFMGPPPPPVSPMRPFAGPMVFHDMPSPVSPVSPIYFYGPPPPEALRGLALAPPMVGPPAYPYFQAQPEPQPEPEPQHNPEPDAEEERVKLLKQIEFYFSKENLCSDVYLRQQMDGQGWVDISLIAGFKKVQGLKKDLQYIKETVQSSSILEMKDDKIRKHNDWEKWVIPRESNPDAPSSSASVP…
SbLARP1c	MASSADPHAAVAGAGTPPSDSPVGAKKARAAAAVWKLPAGATVPVAVAVENPIIDADSWPALPGLVSPPPPAAGPAAKASPKAASPASTVAVMSPASLGNPGAPDANPGNDAPVRNPVARRALVMPVADGLEKSAPAPESSPVYVPNNARSNGADPHQNGRFGSHPHARGGGYGGGNRRGNGGGGGRRGGEHHGGFDGQRRGGGRRDGHGPVHQQRGHQPTYIRAPPTLAVVAGAPPPPPPFVSPATQTPPYGAPMGFPDIAPHVYYFAAPTSEGIQGLPFVHPASPQAVLIDPFRKGLLEQIEYYFSDANLCKDLYLRQRMDDQGWVPLSLIAGFPQVQKITNNIQFILETVMLSNVVEVQGDKLRRRGAWENWLLPKQNYSAGSSSGSLSPVTSNID…
SbLa1	MAAAAAATPLDDAKAKNVIRQVEFYFSDSNLPRDGFLRRTVEESENGLVSLALICSFSRMRSHLGLEGDVKPDTVPEETVLAVADVLRRSTALRVSEDGKKVGRSKELLKPDEVIDQVDSRTVAASPLPYNVKLEEVESFFAQCGKVNSVRLPRHVSDKRHFCGTALVEFSDEDEAKGVFEKKLVFAGADLQIRPKKEFDTEREAKKEAYEKSHPNKSGHGEGYPKGLILAFKLKKIAVDSETEKNGGGKVDDTDLTKNEGASDATEKSSVENEEKIPENKGNVSEEQSDAVEELKGVSAGETSQSVDKDDKSPSDNAQDKISREDLKEEFTKFGTVRYVDFSIGEDSGFIRFEDSTAADKARAFAAIADEGGLTMKGHIVTLEPVSGQAEKDYWSAIR…
SbLa2	MAAPTAAPLDEGKAKKVLRQVEFYFSDSNLPRDKFLRETVEQSDDGLVSLPLICSFSRMKSHLGLDADVKAETLPEETVLAVAEVLRRSPVLRVSEDGKKIGRASELLKPDEIIEQVDSRTIAVSPLPYNVKLEDVQSFFTNYAKVNSVRLPRNIVNKKHFCGTALVEFSEEEEAKSIMDSSLVFAGANLEIRPKKEFDAEQESKKEAYEKERPRKDNQDEGYPKGLIVAFKLKKTTVDSVVQQDNIDERNDSATKLEDSSSMEKLSGQVPESTLESDGTKQGKSSDEITKEKELNTAEATESEKCIGDAPVESEKHGDSESLSRDGKSISGNVNAKNQISREDLKEAFKKFGTVRYVDFSIGDDSGYLRFEDSKAAEKARMSAVLADEGGFIIKDHIV…
SbLARP6a	MDGQAPPLLDAVVPEPLAAGDELHPPRPVEVEDALHSGMDGQAPHLDGVARDPLTVSDEPQPTVEVAEEHAIPVAHDIAKGEVVEEDALPVASDIVKGEVVEEDALPVATDIINDASSEVPEAGSGGVVLTDELRDRIVKQVEYYFSDENLPTDEFMLKYVKKNKKGFVPIETIASFRRMKKLVQDLSVIEAALRTSPKLVVSSDGKRVRRLHPLPHNELKDSKKSTVLVENLPPDFSMESIQEKFSTVGKVVKVTINDPELVKESSTAKKPDFNLSSKVHVLVEYEAVEAAEKAVTVLSDESNWRTGMKVRLLSKQSVMGSGKYNKPSKENQDAVSKKIDQNQHSKEDQRITSEKISNADAVGSAKDKENLKSVFTTETEHHDQKPNSRGRKGRYKGQ…
SbLARP6b	MPQMDGPADQIAAGWFAAEPAAERPVALPRTGSSSRLNAQAPEFVPRGPPSPAPAVVVPPPPQVIRMFAAPPPPPRAAFFAAPPPRPFEYYAPVAGRGGFAAKEQQAPEPEPEAEMLPPAAVKAEPVVDGLDDEVVHKITKQVEYYFSDINLATTEHLMRFITKDPEGYVPISVIAGFKKVKASVHNNVMLAAALRTSSKLVVSDDGKRVKRQEPFTESDLQELQSRIVVAENLPGDPSYQNLKKIFSAVGSVISIRTCYPQTPNGTGPATNRSAKLDMLFANKLHAFVEYETPEDAEKAILELNDEKNWRNGLRVRLLNTCTVKGAGKGKKGVHETDGNGEEDVSTSNHSNEKLFEESSQLLDVLPEHLFDENFNDKEVPKRGKGRGRGGRGRGRGNH…
SbLARP6c1	MAQESSDVVVKCATNKAATSDEDGAAVAAAVAPPGPAASASASAPATPFKFNVHAPEFVPMSPAAASPMSAPAGGYYSPFMQMQPGLAPADWSFFHEHEPVFFMPDFAHAKFGAATATATAAAAGSNSAQAKGTAATTDVAQKIVKQVEYQFSDINLVANEFLLKIMNKDTEGYVPLSVIASWKKIKSLGATNQMLVKALRTSTKLNVSDDGKKVRRRQPFTEKHKEELQSRMIIAENLPEDSSRNSLEKIFGVVGSVKNIKICHPQEPSTARASKSDTLVSNKMHALVEYETSQQAEKAVEKLNDERNWRKGLRVRTVLRRSPKSVMRLKRADFDHFVGSDDDSPHSSQMSSDSPTADYSAAEAAAAAAAAHAHAHVQQHQEDQQQQQNNGGSKQKGW…
SbLARP6c2	MLTHGDSPPHTLDRNTIQIAGHTRTRTRTPMHQSSSTGEEATMAQDGCESSSKASSSLAGSSGCSMPSFRLNVHAREFVPVPPAVVASPLTAAAGYYSPFLQLSGGGGGGLAADWNFFAEPDPTSSSFLPDFGHGGEIAGAAGISGYPNPKGASPADVAQKIIKQVEYQFSDTNLVANDFLTKIMNKDPEGYVPLSVISSWKKIKAMGVTNQLLVTALRTSEKLVVSDDGKKVRRAQPFTERHKEELQCRMVIAENLPHDSTRNSLEKIFGIIGSVKNIRICHPQEPSSARSSKSDANTLVSNKLHALIEYETSHQADRAVDKLNDERNWRRGLRVRPVLRRSPKAATRLKRPDLDHLAASDEERSPQSQGSSSDSLTAAHFPDNSQQEEDQHQHVGAK…
TaLARP1a1	MEEPNAGGGAVAAPEVIADPGVGGASGGVGRAASPWRKTTPPPVAGEAAVMGAESWPALEEARQKVVAEPTGKPLPGNAAGGDLPKGPEVQQAPPSPSQVPNRMHKFDGHANPNKNYQAHHKNGPKRRPPGANDAPPYPATMPYHQHPGQPIFYPVLPSPVMLHEYPYQPFAVPVPNHDPHVGKSGFESATPPFVPVDQVGGNEGNRPMPPQTRGDHHAWRPAVGTHGARPHSSVEGRGHFNHTWQNHQTFGTRENTSMPHGVGPRAFVRPMAHLPPTLGYLNGPSYPGPMPPMYYYMPAPPMEAMRGPPRFVQNQPAPQPVLSPEATELRAKILAQVEYYFSDTNLERDNFLKSLMDEHGWVPISKVADFNRLKRITTDVHLIVDVLASSSLVEVQDD…
TaLARP1a2	MEEPNAGGGAVAAPEVIADPGVGGASGGVGRAASPWRKTTPPPVAGEAAVMGAESWPALEEARQKVVAEPTGKPLPGNAAGGDLPKGPEVQQAPPSPSQVPNRMHKFDGHANPNKNYQAHHKNGPKRRPPGANDAPPYPATMPYHQHPGQPIFYPVLPSPVMLHEYPYQPFAVPVPNHDPHVGKSGFESATPPFVPVDQVGGNEGNRPMPPQTRGDHHAWRPAVGTHGARPHSSVEGRGHFNHTWQNHQTFGTRENTSMPHGVGPRAFVRPMAHLPPTLGYLNGPSYPGPMPPMYYYMPAPPMEAMRGPPRFVQNQPAPQPVLSPEATELRAKILAQVEYYFSDTNLERDNFLKSLMDEHGWVPISKVADFNRLKRITTDVHLIVDVLASSSLVEVQDD…
TaLARP1b1	MEPAPASPDPAPRSPAPSPAKRSAWKQPSPSAAAANGAPHADAPPPPAVMDADHWPALADAARTKTLLPAPAPPSDSPKPPPDPANAAAASSAMANQSNSPRHGGSGTHHGRHKTARRGGSGGSGGGGDHSPRDQQERGAGGWDHGGGGRGGQRSHHNNGGRRGGGNGGPGGPGGGGVPHHGGFGGRRRGGFDGGFYRGPAAMGMGPYMRGAPPPPPPLTVAPQFMGPPPPGSHVRAFAGPMMAFHDMPSPVSPVSPMYFVGPPPLPEALRGMFAPHMVGPPAYPYFQPQAELEPEPEPEPEPEPEPEPKADPDSEANPRQKLQKQFEFYFSKDNLCGDVYLRQHMDEEGFVSVPFMSTFNKVRGITADIPNANLQYIIETIQSSSILEVKGDKVRRKD…
TaLARP1b2	MASVAADPHAALAGAGTPPHGSPVAGKRAAATAWKRPENGPVLVAPASPIMDADSWPALPGLASPQPPTPPKASPKAAPPPSTVAAILPVSLDISDAPDATPDQDALETVILPVSLDISGAPDATTVKDAVTSSPPVRRVLMMPAGDDGPEMHALIPEPSLGYSPNARSNGTGVHHQNGRFGSHPHGRGGSYGGGSRRGNGGGGSRHGHEHHGGFDGQRRGGGRRDGHGPGHQHRVHQPSYIRAPPLAVLAAGPPAPPFAGPATPQTPPYGTAAPQTPPYGAPMGFPAEMAPHVYYFAVPPSDGLQALPSAPPPPTPPAMLISPLEQLQRDLLVQIDYYFSDENLCKDIFLRRHMDDRGWVPLSLIAGFNQVQRLLYRIGQVKNLTNSLQFILDTVMQS…
TaLARP1b3	MASVAADPHAALAGAGTPPHGSPVAGKRAAATAWKRPENGPVLVAPASPIMDADSWPALPGLASPQPPTPPKASPKAAPPPSTVAAILPVSLDISDAPDATPDQDALETVILPVSLDISGAPDATTVKDAVTSSPPVRRVLMMPAGDDGPEMHALIPEPSLGYSPNARSNGTGVHHQNGRFGSHPHGRGGSYGGGSRRGNGGGGSRHGHEHHGGFDGQRRGGGRRDGHGPGHQHRVHQPSYIRAPPLAVLAAGPPAPPFAGPATPQTPPYGTAAPQTPPYGAPMGFPEMAPHVYYFAVPPSDGLQALPSAPPPPTPPAMLISPLEQLQRDLLVQIDYYFSDENLCKDIFLRRHMDDRGWVPLSLIAGFNQVQRLLYRIGQVKNLTNSLQFILDTVMQST…
TaLARP1c	GARPRVARSGAPLPGAVAGQEVRLEAALPLRRRSQRRPARRRAAAAGRHGRRPLAMANQSNSPRHGGSGTHHGRHKTARRGGSGGSGGGGDHSPRDQQERGAGGWDHGGGGRGGQRSHHNNGGRRGGGNGGPGGPGGGGVPHHGGFGGRRRGGFDGGFYRGPAAMGMGPYMRGAPPPPPPLTVAPQFMGPPPPGSHVRAFAGPMMAFHDMPSPVSPVSPMYFVGPPPLPEALRGMFAPHMVGPPAYPYFQPQAELEPEPEPEPEPEPEPEPKADPDSEANPRQKLQKQFEFYFSKDNLCGDVYLRQHMDEEGFVSVPFMSTFNKVRGITADIPNANLQYIIETIQSSSILEVKGDKVRRKDDWDKWLIPKESNPNIPSSSAAAVPSPSTNVNDLTAQLG…
TaLa1	MATKAAAADPAAAAAPPAAAAPAAPAPAVSLDETKAKNVLRQVEFYFSDSNLPRDGFLRKTVEESEDGLVSLALICSFAKMRSHLGLDAAVKEDGVPETTVLAVAKVLRCSAALRVSEDGKRVGRANELLKPDEIIVQIDSRSIAVSPLPHNVKLEDVQSFFTQYGKVNSVRLPKHVSDKRQFCGTALVEFSEEDEANNIMNNKLSFAGADLEIKTKKEFDAEMEAKKEAYEKSHPNAHPNKNGHDEGYPKGLILSFKLKRILADGDTEQNGGDKVDNSDNAKKEGASDSAEESGKASEEKAPENTDAKEEKPDDAEELKGSDAQSVKKDDKSLSENDKEPVSREDFKEYFAKFGTVRYVDFSKGDDSGYLRFEESTAAEKARAFAALADEGGLVMKGH…
TaLa2	MATTDAAAAAAPAPAVSLDETKAKNVLRQVEFYFSDSNLPRDGFLRKTVEESEDGLASLALICSFAKMRSHLGLDATVKEDGVPETTVLAVAKVLRCSAALRVSEDGKRVGRANKLLKPDEIIVQIDSRSIAVSPLPHNVKLEDVQSFFAQYGKVNSVRLPKHVSDKRQFCGTALVEFSEEDEANNIMNNKLSFAGADLEIKTKKEFDAEMEAKKEAYEKSHPNTHANKNGHDEGYPKGLILSFKLKRILADGDTEQNGGDKVDNSDDAKKEGASDSSEESGKASEEKAPENTDAKEEKSADAEELKGSDAQSVKKDDKSLSENDKEPVSREDFKEYFAKFGTVRYVDFSKGDISGYLRFEESTAAEKARAFAALADEGGLVMKGHLVTLEPVSGQAEK…
TaLARP6a	MDGQASHPVAVAPESLPQPPPHLETEAEDDPVVVPDASDAASSEPSKVGALSTSPLIKAEDDPVVVPDSVELASSEASVVSAGGVVPPPPPSRPLDAEEDSLIVPDTSEAVPSEATNVGTGSVVPLLPSPPLEAEDDPLIVPVIDASSEASDVVTSGVVLTDELRDKIVKQVEYYFSDENLPTDEFMLKFVMKNKEGLGNVPLGVIASFRKMKKLVQDHSTIEAALRTSSKLVVSSNGKRVRRLHPLPCNELKDVKKRTVVVENLPLDFALESVQEKFGSVGKIMKITIHDPHAVGESAASKKPDFMLSNKVHAIVEYEAVEAAEKAVATLNDERNWRTGMRVILLAKRSVVGSGKNIQSSKENHGTCLRKNNEGQFSKEVQQSVSEKNGGADSGEVAS…
TaLARP6b1	MSQQDPAAAGEELPGGLSRSSSASRLNAQAPEFVPRVAAAPPPPPVQPVIHVFAAPPPPPPASFFAAGPPPPRPPFEFYAAVGAGGPGFVAVPEHEMGPEQAVPPPPPPAQAHQQGRELTTDDVLHKITKQVEYYFSDINLATTEHLMRFISKDPEGYVPMSVVASFKKIKALVQNSSMLASALRTSSKLVVTEDGNRVKRVQPFTESDLEELQARIVVAENLPDDHCYQNLMKIFSSVGSVKTIRTCYPQTPNGSGPVTNRSAKLDMLFANKLHAFVEYETIEDAEKAIVVLNDERNWRSGLRVRLLNSCMAKGSKGKKSGHETDVHGEEDVSTSDQPNDKHSEETSQPSDAIGEHVSEESTGDTGRGRGRGRGRGGRGRGRGYHNNHNNNQYHHNNH…
TaLARP6b2	MSQQDPAAAGEELPGGLSRSSSASRLNAQAPEFVPRVAAPPPPPVQPVIHVFAAPPPPPPASFFAAGPPPPPPRPPFEFYAAVGAAGPGFVAVPEHEMGPEQAVPPPPPPAQAHQQGRELTTDDVLHKITKQVEYYFSDINLATTEHLMRFISKDPEGYVPMSVVASFKKIKALVQSSSMLASALRTSSKLVVSEDGNRVKRVQPFTEADLEELQARIVVAENLPDDHCYQNLMKIFSSVGSVKTIRTCYPQTPNGSGPVTNRSAKLDMLFANKLHAFVEYETIEDAEKAIVVLNDERNWRSGLRVRLLNSCMAKGGKGKKGGHETDVHGEEDVSTSDQPNDKHSEETSQPSDAIGEHVSEESTGDAGRGRGRGRGRGGRGRGRGYHNNHNNNQYHHNN…
TaLARP6c	MSQQDPAAAGEELPGGLSRSSSASRLNAQAPEFVPRVAAAPPPPPVQPVIHVFAAPPPPPPASFFAAGPPPPRPPFEFYAAVGAGGPGFVAVPEHEMGPEQAVPPPPPPAQAHQQGRELTTDDVLHKITKQVEYYFSDINLATTEHLMRFISKDPEGYVPMSVVASFKKIKALVQNSSMLASALRTSSKLVVTEDGNRVKRVQPFTESDLEELQARIVVAENLPDDHCYQNLMKIFSSVGSVKTIRTCYPQTPNGSGPVTNRSAKLDMLFANKLHAFVEYETIEDAEKAIVVLNDERNWRSGLRVRLLNSCMAKGSKGKKSGHETDVHGEEDVSTSDQPNDKHSEETSQPSDAIGEHVSEESTGDTGRGRGRGRGRGGRGRGRGYHNNHNNNQYHHNNH…

## Sheet: Supplementary Table S3
Supplementary Table S3. Information on LARP proteins from eight plant species.
Species	Gene ID	Gene name	Genomic Location	Protein Length	LOCUS	Structure
Zea Mays	Zm00001eb333210	ZmLARP1a	chr8:4281495-4295146	951	LOC100193028	LAM-DM15AB
	Zm00001eb210380	ZmLARP1b	chr5:960590-967783	449	LOC100279569	LAM
	Zm00001eb065130	ZmLARP1c	chr1:307020393-307024475	443	LOC100384071	LAM
	Zm00001eb004290	ZmLARP1d	chr1:11999339-12034402	472	none	LAM
	Zm00001eb331850	ZmLARP1e	chr7:184493338-184498966	451	LOC103633620	LAM
	Zm00001eb246770	ZmLa1	chr5:187065965-187073435	467	LOC103627401	LAM-RRM1-RRM2
	Zm00001eb425750	ZmLa2	chr10:130396652-130402454	448	LOC100194092	LAM-RRM1-RRM2
	Zm00001eb152790	ZmLARP6a	chr3:201219367..201224710	437	LOC100216671	LAM-RRM-L3a-LSA
	Zm00001eb037380	ZmLARP6b1	chr1:200989598..200993839	430	LOC103643076	LAM-RRM-L3a-LSA
	Zm00001eb411320	ZmLARP6b2	chr10:34112531-34124544	490	LOC100282075	LAM-RRM-L3a-LSA
	Zm00001eb112400	ZmLARP6b3	chr2:226661695-226672189	470	LOC100217316	LAM-RRM-L3a-LSA
	Zm00001eb298140	ZmLARP6c1	chr7:878011-880679	505	LOC103631864	LAM-RRM-L3a-LSA
	Zm00001eb043040	ZmLARP6c2	chr1:227212563-227215765	452	LOC103645318	LAM-RRM-L3a-LSA
Arabidopsis thaliana	At5g21160	AtLARP1a	chr5:7198633..720409	826	LOC832242	LAM-RRM-DM15AB
	At5g66100	AtLARP1b	chr5:26427186..26430108	453	LOC836742	LAM
	At4g35890	AtLARP1c	chr4:16997091..17000896	523	LOC829743	LAM
	At4g32720	AtLa1	chr4:15787194..15789996	433	LOC829408	LAM-RRM1-RRM2
	At1g79880	AtLa2	chr1:30046028..30048408	399	LOC844327	LAM-RRM1-RRM2
	At5g46250	AtLARP6a	chr5:18755280..18758333	422	LOC834667	LAM-RRM-L3a-LSA
	At2g43970	AtLARP6b	chr2:18205235..18208218	545	LOC819002	LAM-RRM-L3a-LSA
	At3g19090	AtLARP6c	chr3:6601279..6604010	455	LOC821444	LAM-RRM-L3a-LSA
Glycine max	GLYMA_14G040900	GmLARP1a1	Chr14:3065667..3075050	926	LOC100780505	LAM-DM15ABC
	GLYMA_02G275300	GmLARP1a2	Chr02:47643463..47653221	936	LOC100813202	LAM-DM15ABC
	GLYMA_17G260000	GmLARP1b	Chr17:41530185..41534518	518	LOC100778603	LAM
	GLYMA_04G021900	GmLARP1c	Chr04:1717339..1723027	520	LOC100775279	LAM
	GLYMA_14G221100	GmLARP1d	Chr14:49456589..49461098	527	LOC100785504	LAM
	GLYMA_01G163300	GmLARP1e	Chr01:51209580..51214719	421	LOC100803372	LAM
	GLYMA_16G123100	GmLARP1f	Chr16:27436529..27440902	483	LOC100794531	LAM
	GLYMA_06G082200	GmLa1	Chr06:6293100..6296676	460	LOC100786016	LAM-RRM1-RRM2
	XP_040866936	GmLa2	Chr17:26584421..26596359	425	LOC100792984	LAM-RRM1-RRM2
	GLYMA_04G080500	GmLa3	Chr04:6742483..6746283	488	LOC100803099	LAM-RRM1-RRM2
	GLYMA_13G217600	GmLARP6a	Chr13:32463090..32468110	400	LOC100788145	LAM-RRM-L3a-LSA
	GLYMA_19G263600	GmLARP6b	Chr19:51157140..51164927	467	LOC100813426	LAM-RRM-L3a-LSA
	XP_040862654	GmLARP6c1	Chr02:14428869..14432588	442	LOC100808205	LAM-RRM-L3a-LSA
	XP_040873301	GmLARP6c2	Chr07:38360589..38366104	399	LOC100796786	LAM-RRM-L3a-LSA
Hordeum vulgare	KAE8821713.1	HvLARP1a	none	960	KAE8821713	LAM-RRM-DM15ABC
	KAI4992950.1	HvLARP1b	none	509	KAI4992950	LAM
	KAI4986914.1	HvLARP1c	none	416	KAI4986914	LAM
	KAE8767087.1	HvLa1	none	463	KAE8767087	LAM-RRM1-RRM2
	BAJ94835.1	HvLa2	none	465	BAJ94835	LAM-RRM1-RRM2
	KAE8818684.1	HvLARP6a	none	488	KAE8818684	LAM-RRM-L3a-LSA
	KAE8797075.1	HvLARP6b	none	462	KAE8797075	LAM-RRM-L3a-LSA
	KAI4974657.1	HvLARP6c	none	390	KAI4974657	LAM-RRM-L3a-LSA
Nicotiana tabacum	XP_016438038	NtLARP1a	ChrUn:13..4444	464	LOC107764024	LAM-RRM-DM15ABC
	XP_016445086	NtLARP1b	ChrUn:1267..13238	592	LOC107770309	LAM
	XP_016506240	NtLARP1c	ChrUn:554..3129	582	LOC107824029	LAM
	XP_016487722	NtLARP1d	ChrUn:47194..55960	572	LOC107807801	LAM
	XP_016487723	NtLARP1e	ChrUn:7801..15586	529	LOC107807802	LAM
	XP_016448687	NtLa1	ChrUn:316491..322245	462	LOC107773773	LAM-RRM1-RRM2
	XP_016460493	NtLa2	ChrUn:7443..13225	464	LOC107783974	LAM-RRM1-RRM2
	XP_016508722	NtLARP6a	ChrUn:12121..15450	411	LOC107826272	LAM-RRM-L3a-LSA
	XP_016509580	NtLARP6b	ChrUn:2910..6620	431	LOC107827035	LAM-RRM-L3a-LSA
	XP_016514937	NtLARP6c	ChrUn:28899..32544	427	LOC107831664	LAM-RRM-L3a-LSA
Oryza sativa	Os01g0266000	OsLARP1a	Chr01:9074613-9083795	826	LOC_Os01g16110.2	LAM-DM15ABC
	Os03g0156500	OsLARP1b	Chr03:3039736-3041597	453	LOC_Os03g06070.2	LAM
	Os03g0859300	OsLARP1c	Chr03:36265515-36271489	523	LOC_Os03g64190.2	LAM
	Os04g0497600	OsLa1	Chr04:24882776-24886711	467	LOC_Os04g42010.1	LAM-RRM1-RRM2
	Os02g0610400	OsLa2	Chr02:23980478-23984886	399	LOC_Os02g39700.1	LAM-RRM1-RRM2
	Os07g0102500	OsLARP6a	Chr07:154830-158601	422	LOC_Os07g01260.2	LAM-RRM-L3a-LSA
	Os03g0566500	OsLARP6b	Chr03:20476597-20480558	545	LOC_Os03g36900.1	LAM-RRM-L3a-LSA
	Os08g0542900	OsLARP6c	Chr08:27163602-27169220	455	LOC_Os08g42980.1	LAM-RRM-L3a-LSA
Sorghum bicolor	XP_021312611	SbLARP1a	Chr03:11199900..11209194	952	LOC8074507	LAM-DM15
	SORBI_3001G003500	SbLARP1b	Chr01:300363..306304	449	LOC8061373	LAM
	SORBI_3001G499500	SbLARP1c	Chr01:76883258..76889638	470	LOC8085462	LAM
	SORBI_3006G135000	SbLa1	Chr06:49806291..49811940	447	LOC8060205	LAM-RRM1-RRM2
	SORBI_3006G135000	SbLa2	Chr04:56089546..56095815	467	LOC8059667	LAM-RRM1-RRM2
	XP_021312921	SbLARP6a	Chr03:63131770..63137390	436	LOC8079405	LAM-RRM-L3a-LSA
	SORBI_3008G078300	SbLARP6b	Chr08:12290079..12297949	489	LOC8058156	LAM-RRM-L3a-LSA
	XP_021310419	SbLARP6c1	Chr02:359306..362298	520	LOC8081579	LAM-RRM-L3a-LSA
	KAG0541283	SbLARP6c2	Chr02:359306..362298	523	LOC8081579	LAM-RRM-L3a-LSA
Triticum aestivum	XP_044339882	TaLARP1a1	Chr3A:223154925..223164234	961	LOC123061045	LAM-RRM-DM15ABC
	XP_044339883	TaLARP1a2	Chr3A:223154925..223164234	960	LOC123061045	LAM-RRM-DM15ABC
	XP_044365417	TaLARP1b1	Chr4A:605267427..605272306	480	LOC123087464	LAM
	XP_044371038	TaLARP1b2	Chr4A:546672642..546680092	506	LOC12309319	LAM
	XP_044371039	TaLARP1b3	Chr4B:546672642..546680092	505	LOC123093196	LAM
	KAF7044743.1	TaLARP1c	none	442	KAF7044743	LAM
	XP_044325083	TaLa1	Chr2B:538107979..538112441	475	LOC123045906	LAM-RRM1-RRM2
	XP_044458043	TaLa2	Chr2A:597048219..597052943	462	LOC123189647	LAM-RRM1-RRM2
	XP_044341369	TaLARP6a	Chr3A:537814997..537820208	490	LOC123062093	LAM-RRM-L3a-LSA
	XP_044368572	TaLARP6b1	Chr4B:90375184..90387021	482	LOC123091204	LAM-RRM-L3a-LSA
	XP_044364502	TaLARP6b2	Chr4A:536967611..536976313	483	LOC123086775	LAM-RRM-L3a-LSA
	XP_044368572	TaLARP6c	Chr4B:90375184..90387021	482	LOC123091204	LAM-RRM-L3a-LSA

## Sheet: Supplementary Table S4
Supplementary Table S4. Cis-acting elements in the promoter of LARP proteins in maize.
Gene	cis-element	Sequence	Start position	End position	Function prediction of cis-acting elements
ZmLARP1a	ABRE	ACGTG	349	329	cis-acting element involved in the abscisic acid responsiveness
	P-box	CCTTTTG	1673	1653	gibberellin-responsive element
	TGA-element	AACGAC	824	804	auxin-responsive element
	G-box	CACGTC	349	329	cis-acting regulatory element involved in light responsiveness
	GC-motif	CCCCCG	170	150	enhancer-like element involved in anoxic specific inducibility
	GC-motif	CCCCCG	195	175	enhancer-like element involved in anoxic specific inducibility
	GC-motif	CCCCCG	277	257	enhancer-like element involved in anoxic specific inducibility
	GC-motif	CCCCCG	296	276	enhancer-like element involved in anoxic specific inducibility
	GC-motif	CCCCCG	343	323	enhancer-like element involved in anoxic specific inducibility
	GC-motif	CCCCCG	707	687	enhancer-like element involved in anoxic specific inducibility
	TCT-motif	TCTTAC	1622	1602	part of a light responsive element
	TCT-motif	TCTTAC	1772	1752	part of a light responsive element
	GCN4_motif	TGAGTCA	1942	1922	cis-regulatory element involved in endosperm expression
	ARE	AAACCA	1800	1780	cis-acting regulatory element essential for the anaerobic induction
	AE-box	AGAAACAA	987	967	part of a module for light response
	AE-box	AGAAACAA	1821	1801	part of a module for light response
	GATA-motif	AAGGATAAGG	1785	1765	part of a light responsive element
	MBS	CAACTG	1025	1005	MYB binding site involved in drought-inducibility
	A-box	CCGTCC	42	22	cis-acting regulatory element
	CGTCA-motif	CGTCA	415	395	cis-acting regulatory element involved in the MeJA-responsiveness
	MSA-like	TCAAACGGT	884	864	cis-acting element involved in cell cycle regulation
	LTR	CCGAAA	838	818	cis-acting element involved in low-temperature responsiveness
	Sp1	GGGCGG	46	26	light responsive element
	Sp1	GGGCGG	116	96	light responsive element
	Sp1	GGGCGG	120	100	light responsive element
	Sp1	GGGCGG	258	238	light responsive element
	Sp1	GGGCGG	319	299	light responsive element
	TGACG-motif	TGACG	415	395	cis-acting regulatory element involved in the MeJA-responsiveness
ZmLARP1b	AE-box	AGAAACAA	1293	1273	part of a module for light response
	GATA-motif	AAGGATAAGG	72	52	part of a light responsive element
	GATA-motif	GATAGGA	165	145	part of a light responsive element
	CAT-box	GCCACT	518	498	cis-acting regulatory element related to meristem expression
	MBS	CAACTG	1000	980	MYB binding site involved in drought-inducibility
	MBS	CAACTG	1528	1508	MYB binding site involved in drought-inducibility
	Unnamed__1	GAATTTAATTAA	1413	1393	60K protein binding site
	TGACG-motif	TGACG	711	691	cis-acting regulatory element involved in the MeJA-responsiveness
	TGACG-motif	TGACG	1043	1023	cis-acting regulatory element involved in the MeJA-responsiveness
	GT1-motif	GGTTAAT	1411	1391	light responsive element
	ATCT-motif	AATCTAATCC	1697	1677	part of a conserved DNA module involved in light responsiveness
	TCCC-motif	TCTCCCT	232	212	part of a light responsive element
	ABRE	CACGTG	38	18	cis-acting element involved in the abscisic acid responsiveness
	ABRE	ACGTG	39	19	cis-acting element involved in the abscisic acid responsiveness
	ABRE	ACGTG	706	686	cis-acting element involved in the abscisic acid responsiveness
	CCAAT-box	CAACGG	1187	1167	MYBHv1 binding site
	O2-site	GATGATGTGG	1805	1785	cis-acting regulatory element involved in zein metabolism regulation
	ATC-motif	AGTAATCT	851	831	part of a conserved DNA module involved in light responsiveness
	ARE	AAACCA	955	935	cis-acting regulatory element essential for the anaerobic induction
	ARE	AAACCA	1121	1101	cis-acting regulatory element essential for the anaerobic induction
	LTR	CCGAAA	926	906	cis-acting element involved in low-temperature responsiveness
	CGTCA-motif	CGTCA	711	691	cis-acting regulatory element involved in the MeJA-responsiveness
	CGTCA-motif	CGTCA	1043	1023	cis-acting regulatory element involved in the MeJA-responsiveness
	G-Box	CACGTG	38	18	cis-acting regulatory element involved in light responsiveness
	G-Box	CACGTT	706	686	cis-acting regulatory element involved in light responsiveness
	I-box	gGATAAGGTG	70	50	part of a light responsive element
	I-box	ccttatcct	72	52	part of a light responsive element
	I-box	GTATAAGGCC	1974	1954	part of a light responsive element
	Box II	CCACGTGGC	37	17	part of a light responsive element
	Box 4	ATTAAT	1944	1924	part of a conserved DNA module involved in light responsiveness
	MRE	AACCTAA	1288	1268	MYB binding site involved in light responsiveness
	AAAC-motif	CAATCAAAACCT	1696	1676	light responsive element
	G-box	GCCACGTGGA	36	16	cis-acting regulatory element involved in light responsiveness
	G-box	CACGTG	38	18	cis-acting regulatory element involved in light responsiveness
	G-box	CACGAC	1516	1496	cis-acting regulatory element involved in light responsiveness
ZmLARP1c	G-box	TACGTG	1071	1051	cis-acting regulatory element involved in light responsiveness
	TCT-motif	TCTTAC	50	30	part of a light responsive element
	TCT-motif	TCTTAC	1563	1543	part of a light responsive element
	RY-element	CATGCATG	1829	1809	cis-acting regulatory element involved in seed-specific regulation
	ABRE	GACACGTACGT	298	278	cis-acting element involved in the abscisic acid responsiveness
	ABRE	CGTACGTGCA	299	279	cis-acting element involved in the abscisic acid responsiveness
	ABRE	ACGTG	302	282	cis-acting element involved in the abscisic acid responsiveness
	ABRE	ACGTG	1071	1051	cis-acting element involved in the abscisic acid responsiveness
	ABRE	GCAACGTGTC	1236	1216	cis-acting element involved in the abscisic acid responsiveness
	TC-rich repeats	GTTTTCTTAC	306	286	cis-acting element involved in defense and stress responsiveness
	P-box	CCTTTTG	1617	1597	gibberellin-responsive element
	HD-Zip 1	CAAT(A/T)ATTG	1424	1404	element involved in differentiation of the palisade mesophyll cells
	TCA-element	CCATCTTTTT	395	375	cis-acting element involved in salicylic acid responsiveness
	GARE-motif	TCTGTTG	1442	1422	gibberellin-responsive element
	I-box	ccttatcct	156	136	part of a light responsive element
	I-box	cCATATCCAAT	1734	1714	part of a light responsive element
	CGTCA-motif	CGTCA	1390	1370	cis-acting regulatory element involved in the MeJA-responsiveness
	CGTCA-motif	CGTCA	1512	1492	cis-acting regulatory element involved in the MeJA-responsiveness
	TGACG-motif	TGACG	1390	1370	cis-acting regulatory element involved in the MeJA-responsiveness
	TGACG-motif	TGACG	1512	1492	cis-acting regulatory element involved in the MeJA-responsiveness
	GATA-motif	AAGGATAAGG	155	135	part of a light responsive element
	GATA-motif	GATAGGG	445	425	part of a light responsive element
	MBS	CAACTG	1436	1416	MYB binding site involved in drought-inducibility
	CAT-box	GCCACT	1262	1242	cis-acting regulatory element related to meristem expression
	CAT-box	GCCACT	1489	1469	cis-acting regulatory element related to meristem expression
	CAT-box	GCCACT	1944	1924	cis-acting regulatory element related to meristem expression
	ARE	AAACCA	216	196	cis-acting regulatory element essential for the anaerobic induction
	ARE	AAACCA	462	442	cis-acting regulatory element essential for the anaerobic induction
	ARE	AAACCA	801	781	cis-acting regulatory element essential for the anaerobic induction
	G-box	TACGTG	301	281	cis-acting regulatory element involved in light responsiveness
	AE-box	AGAAACAA	1841	1821	part of a module for light response
ZmLARP1d	G-box	CACGTG	832	812	cis-acting regulatory element involved in light responsiveness
	G-box	CACGTC	866	846	cis-acting regulatory element involved in light responsiveness
	G-box	TAACACGTAG	1357	1337	cis-acting regulatory element involved in light responsiveness
	G-box	CACGTC	1360	1340	cis-acting regulatory element involved in light responsiveness
	G-box	CACGTC	1448	1428	cis-acting regulatory element involved in light responsiveness
	GC-motif	CCCCCG	1462	1442	enhancer-like element involved in anoxic specific inducibility
	GC-motif	CCCCCG	1820	1800	enhancer-like element involved in anoxic specific inducibility
	O2-site	GATGACATGG	664	644	cis-acting regulatory element involved in zein metabolism regulation
	TGA-element	AACGAC	302	282	auxin-responsive element
	ABRE	GCAACGTGTC	220	200	cis-acting element involved in the abscisic acid responsiveness
	ABRE	ACGTG	222	202	cis-acting element involved in the abscisic acid responsiveness
	ABRE	CACGTG	832	812	cis-acting element involved in the abscisic acid responsiveness
	ABRE	ACGTG	833	813	cis-acting element involved in the abscisic acid responsiveness
	ABRE	ACGTG	867	847	cis-acting element involved in the abscisic acid responsiveness
	ABRE	ACGTG	914	894	cis-acting element involved in the abscisic acid responsiveness
	ABRE	TACGGTC	1064	1044	cis-acting element involved in the abscisic acid responsiveness
	ABRE	CGTACGTGCA	1341	1321	cis-acting element involved in the abscisic acid responsiveness
	ABRE	ACGTG	1360	1340	cis-acting element involved in the abscisic acid responsiveness
	ABRE	ACGTG	1449	1429	cis-acting element involved in the abscisic acid responsiveness
	ABRE	ACGTG	1588	1568	cis-acting element involved in the abscisic acid responsiveness
	P-box	CCTTTTG	1968	1948	gibberellin-responsive element
	I-box	AGATAAGG	1534	1514	part of a light responsive element
	LTR	CCGAAA	1404	1384	cis-acting element involved in low-temperature responsiveness
	LTR	CCGAAA	1894	1874	cis-acting element involved in low-temperature responsiveness
	CGTCA-motif	CGTCA	144	124	cis-acting regulatory element involved in the MeJA-responsiveness
	CGTCA-motif	CGTCA	519	499	cis-acting regulatory element involved in the MeJA-responsiveness
	CGTCA-motif	CGTCA	865	845	cis-acting regulatory element involved in the MeJA-responsiveness
	GA-motif	ATAGATAA	1380	1360	part of a light responsive element
	TGACG-motif	TGACG	144	124	cis-acting regulatory element involved in the MeJA-responsiveness
	TGACG-motif	TGACG	519	499	cis-acting regulatory element involved in the MeJA-responsiveness
	TGACG-motif	TGACG	865	845	cis-acting regulatory element involved in the MeJA-responsiveness
	Sp1	GGGCGG	588	568	light responsive element
	Sp1	GGGCGG	1601	1581	light responsive element
	Sp1	GGGCGG	1735	1715	light responsive element
	Sp1	GGGCGG	1916	1896	light responsive element
	Sp1	GGGCGG	1935	1915	light responsive element
	G-Box	CACGTT	222	202	cis-acting regulatory element involved in light responsiveness
	G-Box	CACGTG	832	812	cis-acting regulatory element involved in light responsiveness
	G-Box	CACGTT	913	893	cis-acting regulatory element involved in light responsiveness
	G-Box	CACGTT	1587	1567	cis-acting regulatory element involved in light responsiveness
	GATA-motif	GATAGGG	240	220	part of a light responsive element
	A-box	CCGTCC	1731	1711	cis-acting regulatory element
	A-box	CCGTCC	1747	1727	cis-acting regulatory element
	A-box	CCGTCC	1920	1900	cis-acting regulatory element
	ARE	AAACCA	652	632	cis-acting regulatory element essential for the anaerobic induction
	ACA-motif	AATCACAACCATA	963	943	part of gapA in (gapA-CMA1) involved with light responsiveness
ZmLARP1e	TCCC-motif	TCTCCCT	310	290	part of a light responsive element
	TCCC-motif	TCTCCCT	1702	1682	part of a light responsive element
	ABRE	ACGTG	586	566	cis-acting element involved in the abscisic acid responsiveness
	ABRE	CACGTG	598	578	cis-acting element involved in the abscisic acid responsiveness
	ABRE	ACGTG	599	579	cis-acting element involved in the abscisic acid responsiveness
	ABRE	ACGTG	785	765	cis-acting element involved in the abscisic acid responsiveness
	ABRE	CGTACGTGCA	1248	1228	cis-acting element involved in the abscisic acid responsiveness
	ABRE	ACGTG	1524	1504	cis-acting element involved in the abscisic acid responsiveness
	ABRE	ACGTG	1647	1627	cis-acting element involved in the abscisic acid responsiveness
	O2-site	GTTGACGTGA	582	562	cis-acting regulatory element involved in zein metabolism regulation
	O2-site	GATGA(C/T)(A/G)TG(A/G)	1255	1235	cis-acting regulatory element involved in zein metabolism regulation
	ATC-motif	TGCTATCCG	168	148	part of a conserved DNA module involved in light responsiveness
	ATC-motif	AGTAATCT	1715	1695	part of a conserved DNA module involved in light responsiveness
	GATA-motif	GATAGGG	98	78	part of a light responsive element
	MBS	CAACTG	1692	1672	MYB binding site involved in drought-inducibility
	TATC-box	TATCCCA	1783	1763	cis-acting element involved in gibberellin-responsiveness
	TATC-box	TATCCCA	1953	1933	cis-acting element involved in gibberellin-responsiveness
	CAT-box	GCCACT	1927	1907	cis-acting regulatory element related to meristem expression
	Sp1	GGGCGG	1899	1879	light responsive element
	TGACG-motif	TGACG	584	564	cis-acting regulatory element involved in the MeJA-responsiveness
	HD-Zip 1	CAAT(A/T)ATTG	332	312	element involved in differentiation of the palisade mesophyll cells
	TCA-element	TCAGAAGAGG	120	100	cis-acting element involved in salicylic acid responsiveness
	Box 4	ATTAAT	1855	1835	part of a conserved DNA module involved in light responsiveness
	Box II	ACACGTAGA	1521	1501	part of a light responsive element
	TGA-element	AACGAC	1599	1579	auxin-responsive element
	G-box	CACGTC	585	565	cis-acting regulatory element involved in light responsiveness
	G-box	CACGTG	598	578	cis-acting regulatory element involved in light responsiveness
	G-box	TACGTG	785	765	cis-acting regulatory element involved in light responsiveness
	G-box	TACGTG	1523	1503	cis-acting regulatory element involved in light responsiveness
	G-box	CACGTC	1646	1626	cis-acting regulatory element involved in light responsiveness
	ARE	AAACCA	1371	1351	cis-acting regulatory element essential for the anaerobic induction
	A-box	CCGTCC	365	345	cis-acting regulatory element
	LTR	CCGAAA	678	658	cis-acting element involved in low-temperature responsiveness
	CGTCA-motif	CGTCA	584	564	cis-acting regulatory element involved in the MeJA-responsiveness
	G-Box	CACGTG	598	578	cis-acting regulatory element involved in light responsiveness
ZmLa1	ARE	AAACCA	495	475	cis-acting regulatory element essential for the anaerobic induction
	ARE	AAACCA	1592	1572	cis-acting regulatory element essential for the anaerobic induction
	MBS	CAACTG	193	173	MYB binding site involved in drought-inducibility
	CAT-box	GCCACT	765	745	cis-acting regulatory element related to meristem expression
	CAT-box	GCCACT	1261	1241	cis-acting regulatory element related to meristem expression
	GATA-motif	GATAGGA	362	342	part of a light responsive element
	TGACG-motif	TGACG	988	968	cis-acting regulatory element involved in the MeJA-responsiveness
	G-Box	CACGTT	244	224	cis-acting regulatory element involved in light responsiveness
	LTR	CCGAAA	1428	1408	cis-acting element involved in low-temperature responsiveness
	CGTCA-motif	CGTCA	988	968	cis-acting regulatory element involved in the MeJA-responsiveness
	TC-rich repeats	ATTCTCTAAC	1807	1787	cis-acting element involved in defense and stress responsiveness
	ABRE	ACGTG	239	219	cis-acting element involved in the abscisic acid responsiveness
	ABRE	ACGTG	245	225	cis-acting element involved in the abscisic acid responsiveness
	ABRE	ACGTG	1293	1273	cis-acting element involved in the abscisic acid responsiveness
	ABRE	ACGTG	1989	1969	cis-acting element involved in the abscisic acid responsiveness
	TGA-element	AACGAC	554	534	auxin-responsive element
	O2-site	GTTGACGTGA	728	708	cis-acting regulatory element involved in zein metabolism regulation
	Box 4	ATTAAT	867	847	part of a conserved DNA module involved in light responsiveness
	TCT-motif	TCTTAC	682	662	part of a light responsive element
	G-box	CACGTC	238	218	cis-acting regulatory element involved in light responsiveness
	G-box	TAACACGTAG	1291	1271	cis-acting regulatory element involved in light responsiveness
	G-box	TACGTG	1292	1272	cis-acting regulatory element involved in light responsiveness
	G-box	CACGAC	1381	1361	cis-acting regulatory element involved in light responsiveness
	G-box	TACGTG	1988	1968	cis-acting regulatory element involved in light responsiveness
ZmLa2	MBS	CAACTG	1749	1729	MYB binding site involved in drought-inducibility
	GATA-motif	GATAGGG	96	76	part of a light responsive element
	GCN4_motif	TGAGTCA	1951	1931	cis-regulatory element involved in endosperm expression
	I-box	cGATAAGGCG	1105	1085	part of a light responsive element
	TGACG-motif	TGACG	890	870	cis-acting regulatory element involved in the MeJA-responsiveness
	TGACG-motif	TGACG	1829	1809	cis-acting regulatory element involved in the MeJA-responsiveness
	TGACG-motif	TGACG	1870	1850	cis-acting regulatory element involved in the MeJA-responsiveness
	Sp1	GGGCGG	1811	1791	light responsive element
	CGTCA-motif	CGTCA	890	870	cis-acting regulatory element involved in the MeJA-responsiveness
	CGTCA-motif	CGTCA	1829	1809	cis-acting regulatory element involved in the MeJA-responsiveness
	CGTCA-motif	CGTCA	1870	1850	cis-acting regulatory element involved in the MeJA-responsiveness
	P-box	CCTTTTG	832	812	gibberellin-responsive element
	ABRE	GCAACGTGTC	1676	1656	cis-acting element involved in the abscisic acid responsiveness
	ABRE	TACGTGTC	1678	1658	cis-acting element involved in the abscisic acid responsiveness
	ABRE	ACGTG	1679	1659	cis-acting element involved in the abscisic acid responsiveness
	ACE	CTAACGTATT	105	85	cis-acting element involved in light responsiveness
	TCT-motif	TCTTAC	980	960	part of a light responsive element
	TCT-motif	TCTTAC	1130	1110	part of a light responsive element
	TCT-motif	TCTTAC	1249	1229	part of a light responsive element
	TCT-motif	TCTTAC	1601	1581	part of a light responsive element
	G-box	TACGTG	1678	1658	cis-acting regulatory element involved in light responsiveness
	G-box	CACGAC	1720	1700	cis-acting regulatory element involved in light responsiveness
	G-box	CACGAC	1762	1742	cis-acting regulatory element involved in light responsiveness
	GC-motif	CCCCCG	1341	1321	enhancer-like element involved in anoxic specific inducibility
	TGA-element	AACGAC	615	595	auxin-responsive element
	O2-site	GATGATGTGG	1988	1968	cis-acting regulatory element involved in zein metabolism regulation
ZmLARP6a	G-box	TACGTG	503	483	cis-acting regulatory element involved in light responsiveness
	G-box	CACGAC	1197	1177	cis-acting regulatory element involved in light responsiveness
	O2-site	GATGATGTGG	457	437	cis-acting regulatory element involved in zein metabolism regulation
	Box 4	ATTAAT	317	297	part of a conserved DNA module involved in light responsiveness
	Box 4	ATTAAT	1046	1026	part of a conserved DNA module involved in light responsiveness
	TGA-element	AACGAC	152	132	auxin-responsive element
	TC-rich repeats	GTTTTCTTAC	1876	1856	cis-acting element involved in defense and stress responsiveness
	ABRE	ACGTG	504	484	cis-acting element involved in the abscisic acid responsiveness
	P-box	CCTTTTG	1030	1010	gibberellin-responsive element
	P-box	CCTTTTG	1351	1331	gibberellin-responsive element
	TCCC-motif	TCTCCCT	571	551	part of a light responsive element
	TCA-element	CCATCTTTTT	1659	1639	cis-acting element involved in salicylic acid responsiveness
	GT1-motif	GGTTAA	550	530	light responsive element
	CGTCA-motif	CGTCA	1640	1620	cis-acting regulatory element involved in the MeJA-responsiveness
	LTR	CCGAAA	48	28	cis-acting element involved in low-temperature responsiveness
	TGACG-motif	TGACG	1640	1620	cis-acting regulatory element involved in the MeJA-responsiveness
	GATA-motif	GATAGGA	374	354	part of a light responsive element
	A-box	CCGTCC	524	504	cis-acting regulatory element
	A-box	CCGTCC	1937	1917	cis-acting regulatory element
	MBS	CAACTG	177	157	MYB binding site involved in drought-inducibility
	MBS	CAACTG	1836	1816	MYB binding site involved in drought-inducibility
	CAT-box	GCCACT	212	192	cis-acting regulatory element related to meristem expression
	ARE	AAACCA	1001	981	cis-acting regulatory element essential for the anaerobic induction
	ARE	AAACCA	1832	1812	cis-acting regulatory element essential for the anaerobic induction
ZmLARP6b1	MRE	AACCTAA	1217	1197	MYB binding site involved in light responsiveness
	TGA-element	AACGAC	24	4	auxin-responsive element
	TGA-element	AACGAC	1102	1082	auxin-responsive element
	GC-motif	CCCCCG	673	653	enhancer-like element involved in anoxic specific inducibility
	ACE	CTAACGTATT	1616	1596	cis-acting element involved in light responsiveness
	GA-motif	ATAGATAA	1749	1729	part of a light responsive element
	CGTCA-motif	CGTCA	649	629	cis-acting regulatory element involved in the MeJA-responsiveness
	CGTCA-motif	CGTCA	684	664	cis-acting regulatory element involved in the MeJA-responsiveness
	TGACG-motif	TGACG	649	629	cis-acting regulatory element involved in the MeJA-responsiveness
	TGACG-motif	TGACG	684	664	cis-acting regulatory element involved in the MeJA-responsiveness
	Sp1	GGGCGG	42	22	light responsive element
	Sp1	GGGCGG	66	46	light responsive element
	Sp1	GGGCGG	71	51	light responsive element
	Sp1	GGGCGG	123	103	light responsive element
	Sp1	GGGCGG	180	160	light responsive element
	Sp1	GGGCGG	237	217	light responsive element
	Sp1	GGGCGG	342	322	light responsive element
	Sp1	GGGCGG	399	379	light responsive element
	Sp1	GGGCGG	456	436	light responsive element
	Sp1	GGGCGG	513	493	light responsive element
	GT1-motif	GGTTAA	1976	1956	light responsive element
	GT1-motif	GGTTAA	1986	1966	light responsive element
	ARE	AAACCA	1967	1947	cis-acting regulatory element essential for the anaerobic induction
	CAT-box	GCCACT	579	559	cis-acting regulatory element related to meristem expression
	CAT-box	GCCACT	596	576	cis-acting regulatory element related to meristem expression
ZmLARP6b2	TCCC-motif	TCTCCCT	285	265	part of a light responsive element
	ABRE	GCAACGTGTC	35	15	cis-acting element involved in the abscisic acid responsiveness
	ABRE	CGCACGTGTC	493	473	cis-acting element involved in the abscisic acid responsiveness
	ABRE	GACACGTGGC	558	538	cis-acting element involved in the abscisic acid responsiveness
	ABRE	CACGTG	560	540	cis-acting element involved in the abscisic acid responsiveness
	ABRE	ACGTG	561	541	cis-acting element involved in the abscisic acid responsiveness
	ABRE	CACGTG	1011	991	cis-acting element involved in the abscisic acid responsiveness
	ABRE	ACGTG	1012	992	cis-acting element involved in the abscisic acid responsiveness
	P-box	CCTTTTG	1279	1259	gibberellin-responsive element
	MRE	AACCTAA	1764	1744	MYB binding site involved in light responsiveness
	O2-site	GATGATGTGG	649	629	cis-acting regulatory element involved in zein metabolism regulation
	TGA-element	AACGAC	545	525	auxin-responsive element
	G-box	GCCACGTGGA	558	538	cis-acting regulatory element involved in light responsiveness
	G-box	CACGTG	560	540	cis-acting regulatory element involved in light responsiveness
	G-box	CACGAC	616	596	cis-acting regulatory element involved in light responsiveness
	G-box	CACGTG	1011	991	cis-acting regulatory element involved in light responsiveness
	G-box	CACGAC	1143	1123	cis-acting regulatory element involved in light responsiveness
	TCT-motif	TCTTAC	20	0	part of a light responsive element
	TCT-motif	TCTTAC	1792	1772	part of a light responsive element
	AT-rich element	ATAGAAATCAA	1805	1785	binding site of AT-rich DNA binding protein (ATBP-1)
	AE-box	AGAAACAA	1298	1278	part of a module for light response
	GATA-motif	AAGATAAGATT	443	423	part of a light responsive element
	CAT-box	GCCACT	742	722	cis-acting regulatory element related to meristem expression
	MBS	CAACTG	292	272	MYB binding site involved in drought-inducibility
	MBS	CAACTG	922	902	MYB binding site involved in drought-inducibility
	G-Box	CACGTG	560	540	cis-acting regulatory element involved in light responsiveness
	G-Box	CACGTG	1011	991	cis-acting regulatory element involved in light responsiveness
	Sp1	GGGCGG	433	413	light responsive element
	Sp1	GGGCGG	498	478	light responsive element
	GARE-motif	TCTGTTG	966	946	gibberellin-responsive element
	GT1-motif	GGTTAAT	1767	1747	light responsive element
	AuxRR-core	GGTCCAT	371	351	cis-acting regulatory element involved in auxin responsiveness
ZmLARP6b3	TCA-element	CCATCTTTTT	206	186	cis-acting element involved in salicylic acid responsiveness
	TCA-element	CCATCTTTTT	427	407	cis-acting element involved in salicylic acid responsiveness
	TGA-element	AACGAC	480	460	auxin-responsive element
	chs-CMA1a	TTACTTAA	1813	1793	part of a light responsive element
	G-box	CACGAC	135	115	cis-acting regulatory element involved in light responsiveness
	G-box	CACGAC	604	584	cis-acting regulatory element involved in light responsiveness
	ARE	AAACCA	1932	1912	cis-acting regulatory element essential for the anaerobic induction
	A-box	CCGTCC	1674	1654	cis-acting regulatory element
	A-box	CCGTCC	1744	1724	cis-acting regulatory element
	GTGGC-motif	CAGCGTGTGGC	152	132	part of a light responsive element
	GTGGC-motif	CATCGTGTGGC	1484	1464	part of a light responsive element
	LTR	CCGAAA	781	761	cis-acting element involved in low-temperature responsiveness
	I-box	AGATAAGG	1023	1003	part of a light responsive element
	ATCT-motif	AATCTAATCC	1953	1933	part of a conserved DNA module involved in light responsiveness
	LAMP-element	CTTTATCA	1251	1231	part of a light responsive element
	ABRE	GCCGCGTGGC	73	53	cis-acting element involved in the abscisic acid responsiveness
	O2-site	GATGATGTGG	1878	1858	cis-acting regulatory element involved in zein metabolism regulation
	TCT-motif	TCTTAC	1479	1459	part of a light responsive element
	TCT-motif	TCTTAC	1570	1550	part of a light responsive element
	TCT-motif	TCTTAC	1724	1704	part of a light responsive element
	GC-motif	CCCCCG	237	217	enhancer-like element involved in anoxic specific inducibility
	GCN4_motif	TGAGTCA	1993	1973	cis-regulatory element involved in endosperm expression
	CAT-box	GCCACT	1489	1469	cis-acting regulatory element related to meristem expression
	CAT-box	GCCACT	1580	1560	cis-acting regulatory element related to meristem expression
	MBS	CAACTG	450	430	MYB binding site involved in drought-inducibility
	MBS	CAACTG	1421	1401	MYB binding site involved in drought-inducibility
	MBS	CAACTG	1512	1492	MYB binding site involved in drought-inducibility
	GARE-motif	TCTGTTG	1062	1042	gibberellin-responsive element
ZmLARP6c1	GT1-motif	GGTTAAT	440	420	light responsive element
	AuxRR-core	GGTCCAT	486	466	cis-acting regulatory element involved in auxin responsiveness
	CGTCA-motif	CGTCA	502	482	cis-acting regulatory element involved in the MeJA-responsiveness
	CGTCA-motif	CGTCA	1484	1464	cis-acting regulatory element involved in the MeJA-responsiveness
	CGTCA-motif	CGTCA	1524	1504	cis-acting regulatory element involved in the MeJA-responsiveness
	LTR	CCGAAA	799	779	cis-acting element involved in low-temperature responsiveness
	Sp1	GGGCGG	302	282	light responsive element
	TGACG-motif	TGACG	502	482	cis-acting regulatory element involved in the MeJA-responsiveness
	TGACG-motif	TGACG	1484	1464	cis-acting regulatory element involved in the MeJA-responsiveness
	TGACG-motif	TGACG	1524	1504	cis-acting regulatory element involved in the MeJA-responsiveness
	GATA-motif	AAGGATAAGG	1373	1353	part of a light responsive element
	A-box	CCGTCC	224	204	cis-acting regulatory element
	ARE	AAACCA	552	532	cis-acting regulatory element essential for the anaerobic induction
	G-box	CACGAC	171	151	cis-acting regulatory element involved in light responsiveness
	G-box	CACGAC	177	157	cis-acting regulatory element involved in light responsiveness
	G-box	CACGAC	428	408	cis-acting regulatory element involved in light responsiveness
	G-box	CACGAC	686	666	cis-acting regulatory element involved in light responsiveness
	G-box	TACGTG	767	747	cis-acting regulatory element involved in light responsiveness
	G-box	CACGAC	772	752	cis-acting regulatory element involved in light responsiveness
	G-box	CACGAC	1815	1795	cis-acting regulatory element involved in light responsiveness
	ATC-motif	AGTAATCT	1566	1546	part of a conserved DNA module involved in light responsiveness
	TCT-motif	TCTTAC	894	874	part of a light responsive element
	CCAAT-box	CAACGG	472	452	MYBHv1 binding site
	CCAAT-box	CAACGG	703	683	MYBHv1 binding site
	RY-element	CATGCATG	163	143	cis-acting regulatory element involved in seed-specific regulation
	MRE	AACCTAA	437	417	MYB binding site involved in light responsiveness
	O2-site	GATGACATGG	67	47	cis-acting regulatory element involved in zein metabolism regulation
	ABRE	TACGTGTC	767	747	cis-acting element involved in the abscisic acid responsiveness
	ABRE	ACGTG	768	748	cis-acting element involved in the abscisic acid responsiveness
	TCCC-motif	TCTCCCT	1263	1243	part of a light responsive element
	TCA-element	TCAGAAGAGG	1862	1842	cis-acting element involved in salicylic acid responsiveness
ZmLARP6c2	G-Box	CACGTT	990	970	cis-acting regulatory element involved in light responsiveness
	LTR	CCGAAA	1348	1328	cis-acting element involved in low-temperature responsiveness
	MBS	CAACTG	1259	1239	MYB binding site involved in drought-inducibility
	MBS	CAACTG	1537	1517	MYB binding site involved in drought-inducibility
	A-box	CCGTCC	853	833	cis-acting regulatory element
	ARE	AAACCA	501	481	cis-acting regulatory element essential for the anaerobic induction
	G-box	CACGTC	488	468	cis-acting regulatory element involved in light responsiveness
	TGA-element	AACGAC	1888	1868	auxin-responsive element
	TGA-element	AACGAC	1972	1952	auxin-responsive element
	O2-site	GATGACATGG	1708	1688	cis-acting regulatory element involved in zein metabolism regulation
	ABRE	ACGTG	488	468	cis-acting element involved in the abscisic acid responsiveness
	ABRE	ACGTG	991	971	cis-acting element involved in the abscisic acid responsiveness
	TCA-element	CCATCTTTTT	1312	1292	cis-acting element involved in salicylic acid responsiveness
	ACE	CTAACGTATT	1202	1182	cis-acting element involved in light responsiveness

## Sheet: Supplementary Table S5
Supplementary Table S5. Differentially expressed genes (FDR < 0.01) in Gene Ontology (GO) subcategories (q value < 0.05).
Group	GO classify 1	ID	Description	GeneRatio	BgRatio	enrich_factor	pvalue	qvalue	gene_number	Contained
Zmlarp6c1::Ds vs WT	Biological process	GO:0006886	intracellular protein transport	0.0387	0.0226	1.72	2.82e-08	6.85e-05	98	up&down
		GO:0006096	glycolytic process	0.0095	0.0035	2.68	2.16e-06	0.00252484	24	up&down
		GO:0042147	retrograde transport, endosome to Golgi	0.0051	0.0013	3.92	3.12e-06	0.00252484	13	up&down
	Cell component	GO:0005737	cytoplasm	0.1668	0.1353	1.23	2.18228e-07	3.90514e-05	461	up&down
		GO:0005829	cytosol	0.0785	0.0526	1.49	2.94817e-10	1.5827e-07	217	up&down
		GO:0000139	Golgi membrane	0.0206	0.0103	2.01	1.12429e-07	3.01784e-05	57	up&down
		GO:0005789	endoplasmic reticulum membrane	0.0192	0.0116	1.65	0.000129044	0.0115461	53	up&down
		GO:0005802	trans-Golgi network	0.0152	0.0087	1.75	0.000165898	0.0120281	42	up&down
		GO:0005654	nucleoplasm	0.0134	0.0082	1.64	0.00150794	0.0432028	37	up&down
		GO:0000786	nucleosome	0.0101	0.0057	1.79	0.00130247	0.0432028	28	up&down
		GO:0044451	obsolete nucleoplasm part	0.0065	0.0031	2.08	0.00152904	0.0432028	18	up&down
		GO:0005747	mitochondrial respiratory chain complex I	0.0054	0.0022	2.49	0.000493835	0.0265112	15	up&down
		GO:0030126	COPI vesicle coat	0.0043	0.0016	2.74	0.000673601	0.0328743	12	up
		GO:0016604	nuclear body	0.004	0.0014	2.77	0.00100476	0.0385282	11	up&down
		GO:0033290	eukaryotic 48S preinitiation complex	0.004	0.0014	2.77	0.00100476	0.0385282	11	up
		GO:0016282	eukaryotic 43S preinitiation complex	0.004	0.0015	2.68	0.00139187	0.0432028	11	up
		GO:0005778	peroxisomal membrane	0.0036	0.0009	3.84	6.49939e-05	0.00697829	10	up&down
		GO:0008541	proteasome regulatory particle, lid subcomplex	0.0025	0.0007	3.65	0.00127755	0.0432028	7	up&down
		GO:0005832	chaperonin-containing T-complex	0.0025	0.0005	4.64	0.000179242	0.0120281	7	up
		GO:0089701	U2AF complex	0.0022	0.0004	4.86	0.000381702	0.0227682	6	up&down
		GO:0000938	GARP complex	0.0018	0.0002	7.3	4.82208e-05	0.00647174	5	up
		GO:0008250	oligosaccharyltransferase complex	0.0018	0.0003	5.21	0.000795216	0.0355755	5	up&down
	Molecular function	GO:0005525	GTP binding	0.0275	0.0149	1.85	1.8e-09	1.91e-06	93	up&down
		GO:0003924	GTPase activity	0.0213	0.0114	1.86	8.21e-08	4.37e-05	72	up&down
		GO:0005096	GTPase activator activity	0.0095	0.0044	2.13	1.75e-05	0.00621425	32	up&down
		GO:0003746	translation elongation factor activity	0.0074	0.0034	2.19	8.84e-05	0.0186925	25	up&down
		GO:0030234	enzyme regulator activity	0.0062	0.0026	2.35	0.000104798	0.0186925	21	up&down
		GO:0017137	Rab GTPase binding	0.0059	0.0026	2.31	0.000198574	0.0301892	20	up&down
		GO:0061631	ubiquitin conjugating enzyme activity	0.0035	0.0011	3.23	0.000105388	0.0186925	12	up&down
ZmLARP6c1-OE vs WT	Biological process	GO:0006412	translation	0.0815	0.0314	2.59	9.37e-11	9.25e-08	55	up
		GO:0006986	response to unfolded protein	0.0089	0.0013	6.78	0.000182596	0.0434939	6	up&down
		GO:0034620	cellular response to unfolded protein	0.0089	0.0013	6.78	0.000182596	0.0434939	6	up&down
		GO:0019344	cysteine biosynthetic process	0.0044	0.0002	19.5	0.000220251	0.0434939	3	up&down
		GO:0046166	glyceraldehyde-3-phosphate biosynthetic process	0.0044	0.0002	19.5	0.000220251	0.0434939	3	up&down
	Cell component	GO:0005840	ribosome	0.0452	0.0201	2.24	1.06138e-05	0.00136304	34	up&down
		GO:0022625	cytosolic large ribosomal subunit	0.0239	0.0062	3.86	9.21916e-07	0.000236787	18	up
		GO:0000786	nucleosome	0.0173	0.0057	3.05	0.000333113	0.0213894	13	up
		GO:0022627	cytosolic small ribosomal subunit	0.0159	0.0053	3.03	0.000596165	0.0255201	12	up
		GO:0048471	perinuclear region of cytoplasm	0.0066	0.0007	8.93	0.000157408	0.0134763	5	up&down
		GO:0030125	clathrin vesicle coat	0.0053	0.0005	9.74	0.000515833	0.0255201	4	up
	Molecular function	GO:0003735	structural constituent of ribosome	0.0669	0.026	2.57	8.23e-12	4e-09	63	up&down
		GO:0051082	unfolded protein binding	0.0244	0.0088	2.78	1.02e-05	0.00249191	23	up&down
		GO:0051787	misfolded protein binding	0.0064	0.0009	6.81	0.000179784	0.0291439	6	up&down

## Sheet: Supplementary Table S6
Supplementary Table S6. Differentially expressed genes (FDR < 0.01) in the subset of genes involved in RNA binding and reproduction.
Group	GO classify 1	GO classify 2	DE number	DE ID
Zmlarp6c1::Ds vs WT	Molecular function	RNA binding	204	NewGene_13835;NewGene_5439;NewGene_8630;Zm00001eb001570;Zm00001eb002260;Zm00001eb004290;Zm00001eb004430;Zm00001eb005370;Zm00001eb005630;Zm00001eb007190;Zm00001eb008620;Zm00001eb010300;Zm00001eb018860;Zm00001eb020200;Zm00001eb029580;Zm00001eb031600;Zm00001eb032690;Zm00001eb034920;Zm00001eb035660;Zm00001eb035700;Zm00001eb036270;Zm00001eb039550;Zm00001eb039740;Zm00001eb042470;Zm00001eb044780;Zm00001…
ZmLARP6c1-OE vs WT	Molecular function	RNA binding	61	NewGene_3347;Zm00001eb020200;Zm00001eb028980;Zm00001eb034750;Zm00001eb043040;Zm00001eb067790;Zm00001eb069300;Zm00001eb070770;Zm00001eb089060;Zm00001eb090640;Zm00001eb093610;Zm00001eb100980;Zm00001eb102500;Zm00001eb108650;Zm00001eb114490;Zm00001eb114660;Zm00001eb116250;Zm00001eb116730;Zm00001eb116850;Zm00001eb120320;Zm00001eb130860;Zm00001eb134340;Zm00001eb144140;Zm00001eb144760;Zm00001eb183410;Zm…
Zmlarp6c1::Ds vs WT	Biological process	reproduction	72	NewGene_2719;Zm00001eb065280;Zm00001eb372570;Zm00001eb226390;Zm00001eb323770;Zm00001eb135250;Zm00001eb361390;Zm00001eb189120;Zm00001eb155640;Zm00001eb308380;Zm00001eb128570;Zm00001eb382520;Zm00001eb011780;Zm00001eb051080;Zm00001eb024900;Zm00001eb391880;Zm00001eb175320;Zm00001eb057460;Zm00001eb363540;Zm00001eb232640;Zm00001eb208320;Zm00001eb434000;Zm00001eb402900;Zm00001eb325920;Zm00001eb251620;Zm…
ZmLARP6c1-OE vs WT	Biological process	reproduction	20	Zm00001eb175370;Zm00001eb287800;Zm00001eb217860;Zm00001eb175320;Zm00001eb323770;Zm00001eb145600;Zm00001eb026200;Zm00001eb366260;Zm00001eb175330;Zm00001eb239370;Zm00001eb103280;Zm00001eb236320;Zm00001eb309520;Zm00001eb398120;Zm00001eb434000;Zm00001eb138130;Zm00001eb203720;Zm00001eb251720;Zm00001eb070080;Zm00001eb141330

## Sheet: Supplementary Table S7
Supplementary Table S7. Log-fold change and significance values of ifferentially expressed genes in the subset of genes were involved in pollen development.
Group	ID	P value	log2 FC	Regulated	Annotation
Zmlarp6c1::Ds vs WT	Zm00001eb291060	7.20635e-136	-0.668216	down	pollen-specific protein NTP303 precursor
	Zm00001eb157040	1.5126e-07	-0.591188	down	TUB-transcription factor 15
	Zm00001eb410370	8.23237e-123	-0.646327	down	Leucine-rich repeat (LRR) family protein
	Zm00001eb373880	0	-1.35635	down	pollen receptor-like kinase 3
	Zm00001eb319230	2.12898e-05	1.32756	up	protein INAPERTURATE POLLEN1
	Zm00001eb043010	6.23098e-44	0.617362	up	cellulose synthase-like protein D3
	Zm00001eb339180	0	-1.1462	down	pollen allergen Phl p 11
	Zm00001eb186640	1.00538e-09	3.09768	up	Cys2/His2 zinc-finger transcription factor
	Zm00001eb084740	0	-0.858997	down	pollen-specific protein C13 like
	Zm00001eb175320	1.90771e-14	-0.707645	down	expansin-like CBD domain-containing protein
	Zm00001eb422580	2.59066e-23	0.737877	up	F-box-like
	Zm00001eb015230	2.79525e-96	-1.72093	down	aquaporin SIP2-1
	Zm00001eb292230	2.26263e-19	-2.9686	down	pollenless 3
	Zm00001eb175330	3.00431e-19	-0.599939	down	expansin-like CBD domain-containing protein
	Zm00001eb394580	1.12914e-288	1.90353	up	aberrant pollen transmission1
	Zm00001eb091700	0.000371499	-1.1096	down	FHA domain-containing protein PS1
	Zm00001eb173140	5.16297e-24	-3.01307	down	putative X8 domain containing family protein precursor
	Zm00001eb239770	1.80057e-82	-0.779239	down	protein NDL1 isoform X1
	NewGene_2719	9.25323e-11	-7.02817	down	hypothetical protein ZEAMMB73_Zm00001d031352
	Zm00001eb328260	0.000357164	0.730015	up	Origin recognition complex subunit 6
	Zm00001eb323770	7.77853e-27	-2.29544	down	S-domain class receptor-like kinase 3 precursor
	Zm00001eb135250	0.00314352	0.903952	up	protein JINGUBANG
	Zm00001eb352160	1.5063e-134	-0.656219	down	multicopper oxidase
	Zm00001eb189300	3.39281e-19	-0.747269	down	pollen-specific arabinogalacta protein BAN102
	Zm00001eb394770	7.23476e-38	-13.1401	down	NPH3 family
	NewGene_5180	7.6698e-12	-8.5652	down	hypothetical protein ZEAMMB73_Zm00001d031352
	Zm00001eb216180	0.000247119	0.717452	up	protein Pollen Deffective in Guidance 1
	Zm00001eb281990	6.39226e-29	1.1993	up	uncharacterized protein LOC100278212 precursor
	Zm00001eb063130	2.07568e-14	1.47346	up	protein DEFECTIVE IN EXINE FORMATION 1
	Zm00001eb114800	2.47348e-12	1.04046	up	uncharacterized protein LOC103648138
	Zm00001eb175340	3.22563e-193	-1.23734	down	expansin-like CBD domain-containing protein
	Zm00001eb053200	0.00388095	-0.714945	down	RecQ-mediated genome instability protein 2
	Zm00001eb372570	0.000660223	1.37651	up	protein CELLULOSE SYNTHASE INTERACTIVE 1 isoform X1
	Zm00001eb051080	7.37902e-09	1.05798	up	F-box/LRR-repeat protein 17 isoform X1
	Zm00001eb382520	1.46428e-175	1.07705	up	cellulose synthase-like protein D5
	Zm00001eb022730	0.00664837	1.2729	up	pollen protein Ole e 1 like
	Zm00001eb382520	1.46428e-175	1.07705	up	cellulose synthase-like protein D5
	Zm00001eb175370	1.20745e-200	0.827752	up	pollen allergen Phl p 2
	Zm00001eb337390	6.26935e-198	-1.01929	down	protein NDL1 isoform X2
ZmLARP6c1-OE vs WT	Zm00001eb157040	1.76275e-17	0.98475	up	TUB-transcription factor 15
	Zm00001eb131570	2.98298e-33	-0.791543	down	pollen-specific leucine-rich repeat extensin-like protein 1
	Zm00001eb138130	3.90716e-09	-0.743235	down	ARF guanine-nucleotide exchange factor GNL2
	Zm00001eb175320	9.38041e-06	-0.626357	down	expansin-like CBD domain-containing protein
	Zm00001eb422580	5.50027e-22	0.811832	up	F-box-like
	Zm00001eb292230	3.83577e-10	-1.94731	down	pollenless 3
	Zm00001eb175330	2.19196e-12	-0.64208	down	expansin-like CBD domain-containing protein
	Zm00001eb323770	6.05133e-05	-1.59484	down	S-domain class receptor-like kinase 3 precursor
	Zm00001eb175370	3.97541e-80	-0.605146	down	pollen allergen Phl p 2

## Sheet: Supplementary Table S8
Supplementary Table S8. Log-fold change and significance of jasmonic acid, abscisic acid, and mRNA surveillance-related homologous genes detected in the pollen of the Zmlarp6c1::Ds and ZmLARP6c1-OE genotypes.
Significantly differentially expressed genes were defined as FDR < 0.01.
GO classify	Gene ID	log-fold change (FDR)		Annotation
		Zmlarp6c1::Ds vs WT	ZmLARP6c1-OE vs WT
JA biosynthetic process	Zm00001eb393530	1.10 (6.22E-05)	-	AOC2
	Zm00001eb177330	-1.53 (3.57E-27)	-	OPR8
JA metabolic process	Zm00001eb101010	-	1.21 (1.71E-04)	JAR1
	Zm00001eb093910	-2.11 (0)	-	Methylesterase 17
	Zm00001eb151170	-1.61 (9.48E-16)	0.76 (2.03E-05)	Methylesterase 20
JA mediated signaling pathway	Zm00001eb011780	0.62 (1.17E-29)	-	COI2a
	Zm00001eb397990	-0.78 (1.13E-120)	-	COI2b
	Zm00001eb006000	-1.18 (3.33E-10)	-0.86 (9.07E-34)	JAZ2
	Zm00001eb019470	-0.97 (1.51E-08)	-	JAZ3
	Zm00001eb048780	-0.98 (5.02E-06)	-3.29 (1.41E-24)	JAZ5
	Zm00001eb068050	-0.87 (3.87E-20)	-	JAZ8
	Zm00001eb100130	-1.35 (1.09E-06)	-	JAZ11
	Zm00001eb109190	-	-1.11 (3.79E-05)	JAZ12
	Zm00001eb223620	-0.69 (4.98E-30)	-1.00 (5.32E-40)	JAZ15
	Zm00001eb327450	-	-1.64 (1.14E-09)	JAZ20
	Zm00001eb300140	-	-0.98 (5.70E-30)	Protein TIFY 5A
response to JA	Zm00001eb024330	1.20 (7.73E-35)	-	MYC7
	Zm00001eb119000	-	-1.96 (6.96E-14)	bHLH46
	Zm00001eb390330	-0.99 (3.15E-153)	-	bHLH91
	Zm00001eb339360	1.05 (2.15E-049)	-	bHLH99
	Zm00001eb303250	-	2.23 (2.72E-26)	bHLH189
	Zm00001eb082180	2.93 (8.39E-03)	-	bHLH191
	Zm00001eb190990	1.12 (1.00E-11)	-	Acyl-CoA-binding domain-containing protein 4
	Zm00001eb327260	-1.48 (3.60E-05)	-	Stress-response A/B barrel domain-containing protein
	Zm00001eb260540	-	-2.08 (1.48E-13)	Pentatricopeptide repeat-containing protein pseudogene
ABA biosynthetic process	Zm00001eb212270	1.12 (1.46E-02)		ABA2
ABA mediated signaling pathway	Zm00001eb013780	-1.10 (4.79E-09)	-	PYL7
	Zm00001eb238230	-0.73 (2.52E-02)	-	PYL10
	Zm00001eb204180	-	0.68 (2.88E-03)	PYL3
	Zm00001eb012040	1.65 (1.30E-22)	-1.54 (1.17E-20)	PP2C10
	Zm00001eb107130	-2.20 (3.70E-08)	-	PP2C15
	Zm00001eb098220	1.49 (1.20E-03)	-	PP2C16
	Zm00001eb148130	-0.91 (7.24E-05)	-	PP2C28
	Zm00001eb160470	-1.49 (6.78E-13)	-	PP2C55
	Zm00001eb034100	-1.40 (1.22E-07)	-	PP2C72
	Zm00001eb058470	0.79 (1.91E-02)	-	SnRK2.3
	Zm00001eb181940	1.46 (2.30E-24)	-	SnRK2.6
	Zm00001eb289200	1.12 (1.30E-22)	-	SnRK2.10
	Zm00001eb289080	-0.97 (4.33E-03)	1.14 (3.39E-04)	ABF
	Zm00001eb006570	0.68 (1.91E-07)	-	DDB1- and CUL4-associated factor 8
response to ABA	Zm00001eb122980	0.76 (1.99E-02)	0.72 (1.93E-02)	RAFS
	Zm00001eb349910	0.72 (8.00E-05)	-	TRAF27
	Zm00001eb287530	0.68 (1.91E-07)	-0.60 (4.68E-04)	TRAF28
	Zm00001eb027340	0.79 (1.83E-03)	-	RING/U-box superfamily protein
	Zm00001eb030250	-0.85 (2.18E-02)	-	LEW3
	Zm00001eb230940	-0.61 (1.7E-02)	-	GOS12
	Zm00001eb236490	1.16 (8.69E-04)	-	MED18
	Zm00001eb340730	0.68 (1.91E-07)	-	PP120
	Zm00001eb257660	2.27 (2.85E-09)	-	TSS
	Zm00001eb261740	0.69 (6.70E-03)	-	LUG8
	Zm00001eb279930	-0.70 (4.99E-34)	-	ARG1-LIKE 1
	Zm00001eb352370	-0.87 (3.15E-03)	-	EID1-like F-box protein 3
	Zm00001eb386040	1.68 (7.44E-04)	-	MBF1
	Zm00001eb010610	-	0.93 (1.14E-10)	ACR8
	Zm00001eb217860	-	1.18 (6.15E-04)	FLZ23
	Zm00001eb241770	-2.16 (2.51E-28)	-	CAL1
	Zm00001eb124500	-1.13 (3.50E-217)	-	uncharacterized
	Zm00001eb226080	-0.80 (1.43E-81)	-	uncharacterized
mRNA surveillance pathway	Zm00001eb095540	0.76 (6.67E-21)	-	PABP1 like
	Zm00001eb426070	-0.79 (6.16E-17)	-	PABP1 like
	Zm00001eb386170	-	0.88 (1.88E-06)	PABP1 like
	Zm00001eb120320	-	-0.79 (2.73E-02)	PABP1 like
	Zm00001eb079940	1.67 (1.76E-10)	-	PABP2 like
	Zm00001eb279340	1.68 (4.63E-04)	-	PABP2 like
	Zm00001eb255450	-1.76 (4.69E-110)	-	PABP2 like
	Zm00001eb034750	-	0.66 (3.90E-02)	PABP2 like

## Sheet: Supplementary Table S9
Supplementary Table S9. FPKM of ZmLARP6s in RNA-seq.
Gene name	Gene ID	W22-1_fpkm	W22-2_fpkm	W22-3_fpkm	Ds-1_fpkm	Ds-2_fpkm	Ds_fpkm	B104-1_fpkm	B104-2_fpkm	B104-3_fpkm	OE-1_fpkm	OE-2_fpkm	OE-3_fpkm
ZmLARP6a	Zm00001eb152790	74.3295	74.5825	72.0315	75.8367	80.031	83.2722	13.9245	14.9472	14.7276	17.5112	16.5425	18.0228
ZmLARP6b1	Zm00001eb037380	0.84255	0.673117	0.37642	1.00197	1.16156	0.803059	0.814035	1.05639	0.449546	0.490543	0.577311	0.628958
ZmLARP6b2	Zm00001eb411320	49.3994	49.6556	50.422	61.0136	60.3454	61.7737	41.3782	42.4995	43.5095	39.7934	42.0198	39.5733
ZmLARP6b3	Zm00001eb112400	0.222507	0.259544	0.265021	0.312613	0.371352	0.453511	not found	not found	not found	not found	not found	not found
ZmLARP6c1	Zm00001eb298140	not found	not found	not found	not found	not found	not found	1.71697	1.21418	1.17031	67.3263	70.8841	72.0875
ZmLARP6c2	Zm00001eb043040	1.88336	2.37716	2.96618	3.70922	3.05631	3.0016	0.530253	0.414365	0.279069	0.498034	0.30579	0.311379
